# Supplementary material for: Comparative analysis of eccDNA and circRNA tools shows increased accuracy of tool combination
Source: Gigascience. 2026 Feb 25;15:giag017. doi: 10.1093/gigascience/giag017 (PMC13154841; doi:10.1093/gigascience/giag017)
Supplement: giag017_Supplemental_Files [file giag017_supplemental_files.zip]

Archive with 38 entries (38 files):
- supplementary1.png
- supplementary10.png
- supplementary11.png
- supplementary12.png
- supplementary13.png
- supplementary14.png
- supplementary15.png
- supplementary2.png
- supplementary3.png
- supplementary4.png
- supplementary5.png
- supplementary6.png
- supplementary7.png
- supplementary8.png
- supplementary9.png
- SupplementaryMaterial1.xlsx
- SupplementaryMaterial10.xlsx
- SupplementaryMaterial11.xlsx
- SupplementaryMaterial12.xlsx
- SupplementaryMaterial13.xlsx
- SupplementaryMaterial14.xlsx
- SupplementaryMaterial15.xlsx
- SupplementaryMaterial16.xlsx
- SupplementaryMaterial17.xlsx
- SupplementaryMaterial18.xlsx
- SupplementaryMaterial19.xlsx
- SupplementaryMaterial2.xlsx
- SupplementaryMaterial20.xlsx
- SupplementaryMaterial21.xlsx
- SupplementaryMaterial22.xlsx
- SupplementaryMaterial23.xlsx
- SupplementaryMaterial3.xlsx
- SupplementaryMaterial4.xlsx
- SupplementaryMaterial5.xlsx
- SupplementaryMaterial6.xlsx
- SupplementaryMaterial7.xlsx
- SupplementaryMaterial8.xlsx
- SupplementaryMaterial9.xlsx
