# Supplementary material for: Comparative analysis of eccDNA and circRNA tools shows increased accuracy of tool combination
Source: Gigascience. 2026 Feb 25;15:giag017. doi: 10.1093/gigascience/giag017 (PMC13154841; doi:10.1093/gigascience/giag017)
Supplement: giag017_Supplemental_Files [file giag017_supplemental_files.zip › SupplementaryMaterial1.xlsx]

## Sheet: counts
Tool	Coverage	Unfilter	Filter_split	Filter_duplicates	Filter
CIRCexplorer2	5	898	675	775	674
CIRCexplorer2	7	960	809	872	804
CIRCexplorer2	10	1016	857	852	856
CIRCexplorer2	15	1066	908	875	852
CIRCexplorer2	20	1130	916	899	874
CIRCexplorer2	30	1213	939	917	903
CIRCexplorer2	50	1379	974	927	913
CIRCexplorer2	70	1565	1011	798	927
CIRCexplorer2	100	1788	1038	827	931
Circle-Map	5	1364	660	904	651
Circle-Map	7	1495	760	891	745
Circle-Map	10	1560	846	904	815
Circle-Map	15	1729	889	942	850
Circle-Map	20	1805	923	948	869
Circle-Map	30	1886	932	960	879
Circle-Map	50	2018	994	956	893
Circle-Map	70	2019	1007	946	897
Circle-Map	100	2155	1012	985	899
Circle_finder	5	899	587	771	586
Circle_finder	7	949	695	804	693
Circle_finder	10	1110	777	839	772
Circle_finder	15	1232	824	845	820
Circle_finder	20	1396	843	857	834
Circle_finder	30	1643	873	862	848
Circle_finder	50	2188	942	861	862
Circle_finder	70	2594	1003	859	863
Circle_finder	100	3260	1121	875	867
ecc_finder-bwa	5	6	4	6	4
ecc_finder-bwa	7	8	8	8	8
ecc_finder-bwa	10	14	10	14	10
ecc_finder-bwa	15	32	23	32	23
ecc_finder-bwa	20	53	34	53	34
ecc_finder-bwa	30	105	61	105	61
ecc_finder-bwa	50	225	155	225	155
ecc_finder-bwa	70	317	242	317	242
ecc_finder-bwa	100	432	376	432	376
ecc_finder-minimap2	5	477	384	477	384
ecc_finder-minimap2	7	598	520	598	520
ecc_finder-minimap2	10	735	674	735	674
ecc_finder-minimap2	15	832	778	832	778
ecc_finder-minimap2	20	849	811	849	811
ecc_finder-minimap2	30	888	841	888	841
ecc_finder-minimap2	50	910	875	910	875
ecc_finder-minimap2	70	919	891	919	891
ecc_finder-minimap2	100	926	907	926	907

## Sheet: truepositives
Tool	Coverage	Unfilter	Filter_split	Filter_duplicates	Filter
CIRCexplorer2	5	829	670	748	669
CIRCexplorer2	7	869	800	836	798
CIRCexplorer2	10	883	843	806	843
CIRCexplorer2	15	896	882	832	837
CIRCexplorer2	20	904	887	843	857
CIRCexplorer2	30	906	901	845	884
CIRCexplorer2	50	908	904	839	881
CIRCexplorer2	70	912	908	722	888
CIRCexplorer2	100	913	910	731	884
Circle-Map	5	794	628	652	628
Circle-Map	7	825	724	618	724
Circle-Map	10	863	795	658	795
Circle-Map	15	881	835	706	835
Circle-Map	20	888	860	722	860
Circle-Map	30	892	871	731	871
Circle-Map	50	887	877	727	876
Circle-Map	70	890	886	735	886
Circle-Map	100	892	887	743	887
Circle_finder	5	770	584	769	584
Circle_finder	7	802	691	802	691
Circle_finder	10	837	770	836	770
Circle_finder	15	843	818	843	818
Circle_finder	20	854	832	854	832
Circle_finder	30	861	846	860	846
Circle_finder	50	869	861	856	860
Circle_finder	70	868	861	856	861
Circle_finder	100	873	866	870	865
ecc_finder-bwa	5	1	1	1	1
ecc_finder-bwa	7	2	2	2	2
ecc_finder-bwa	10	9	5	9	5
ecc_finder-bwa	15	22	16	22	16
ecc_finder-bwa	20	42	25	42	25
ecc_finder-bwa	30	93	51	93	51
ecc_finder-bwa	50	208	141	208	141
ecc_finder-bwa	70	302	228	302	228
ecc_finder-bwa	100	416	360	416	360
ecc_finder-minimap2	5	473	381	473	381
ecc_finder-minimap2	7	592	515	592	515
ecc_finder-minimap2	10	727	670	727	670
ecc_finder-minimap2	15	815	769	815	769
ecc_finder-minimap2	20	832	800	832	800
ecc_finder-minimap2	30	865	825	865	825
ecc_finder-minimap2	50	880	856	880	856
ecc_finder-minimap2	70	887	865	887	865
ecc_finder-minimap2	100	886	876	886	876

## Sheet: falsenegatives
Tool	Coverage	Unfilter	Filter_split	Filter_duplicates	Filter
CIRCexplorer2	5	171	330	252	331
CIRCexplorer2	7	131	200	164	202
CIRCexplorer2	10	117	157	194	157
CIRCexplorer2	15	104	118	168	163
CIRCexplorer2	20	96	113	157	143
CIRCexplorer2	30	94	99	155	116
CIRCexplorer2	50	92	96	161	119
CIRCexplorer2	70	88	92	278	112
CIRCexplorer2	100	87	90	269	116
Circle-Map	5	206	372	348	372
Circle-Map	7	175	276	382	276
Circle-Map	10	137	205	342	205
Circle-Map	15	119	165	294	165
Circle-Map	20	112	140	278	140
Circle-Map	30	108	129	269	129
Circle-Map	50	113	123	273	124
Circle-Map	70	110	114	265	114
Circle-Map	100	108	113	257	113
Circle_finder	5	230	416	231	416
Circle_finder	7	198	309	198	309
Circle_finder	10	163	230	164	230
Circle_finder	15	157	182	157	182
Circle_finder	20	146	168	146	168
Circle_finder	30	139	154	140	154
Circle_finder	50	131	139	144	140
Circle_finder	70	132	139	144	139
Circle_finder	100	127	134	130	135
ecc_finder-bwa	5	999	999	999	999
ecc_finder-bwa	7	998	998	998	998
ecc_finder-bwa	10	991	995	991	995
ecc_finder-bwa	15	978	984	978	984
ecc_finder-bwa	20	958	975	958	975
ecc_finder-bwa	30	907	949	907	949
ecc_finder-bwa	50	792	859	792	859
ecc_finder-bwa	70	698	772	698	772
ecc_finder-bwa	100	584	640	584	640
ecc_finder-minimap2	5	527	619	527	619
ecc_finder-minimap2	7	408	485	408	485
ecc_finder-minimap2	10	273	330	273	330
ecc_finder-minimap2	15	185	231	185	231
ecc_finder-minimap2	20	168	200	168	200
ecc_finder-minimap2	30	135	175	135	175
ecc_finder-minimap2	50	120	144	120	144
ecc_finder-minimap2	70	113	135	113	135
ecc_finder-minimap2	100	114	124	114	124

## Sheet: falsepositives
Tool	Coverage	Unfilter	Filter_split	Filter_duplicates	Filter
CIRCexplorer2	5	69	5	27	5
CIRCexplorer2	7	91	9	36	6
CIRCexplorer2	10	133	14	46	13
CIRCexplorer2	15	170	26	43	15
CIRCexplorer2	20	226	29	56	17
CIRCexplorer2	30	307	38	72	19
CIRCexplorer2	50	471	70	88	32
CIRCexplorer2	70	653	103	76	39
CIRCexplorer2	100	875	128	96	47
Circle-Map	5	570	32	252	23
Circle-Map	7	670	36	273	21
Circle-Map	10	697	51	246	20
Circle-Map	15	848	54	236	15
Circle-Map	20	917	63	226	9
Circle-Map	30	994	61	229	8
Circle-Map	50	1131	117	229	17
Circle-Map	70	1129	121	211	11
Circle-Map	100	1263	125	242	12
Circle_finder	5	129	3	2	2
Circle_finder	7	147	4	2	2
Circle_finder	10	273	7	3	2
Circle_finder	15	389	6	2	2
Circle_finder	20	542	11	3	2
Circle_finder	30	782	27	2	2
Circle_finder	50	1319	81	5	2
Circle_finder	70	1726	142	3	2
Circle_finder	100	2387	255	5	2
ecc_finder-bwa	5	5	3	5	3
ecc_finder-bwa	7	6	6	6	6
ecc_finder-bwa	10	5	5	5	5
ecc_finder-bwa	15	10	7	10	7
ecc_finder-bwa	20	11	9	11	9
ecc_finder-bwa	30	12	10	12	10
ecc_finder-bwa	50	17	14	17	14
ecc_finder-bwa	70	15	14	15	14
ecc_finder-bwa	100	16	16	16	16
ecc_finder-minimap2	5	4	3	4	3
ecc_finder-minimap2	7	6	5	6	5
ecc_finder-minimap2	10	8	4	8	4
ecc_finder-minimap2	15	17	9	17	9
ecc_finder-minimap2	20	17	11	17	11
ecc_finder-minimap2	30	23	16	23	16
ecc_finder-minimap2	50	30	19	30	19
ecc_finder-minimap2	70	32	26	32	26
ecc_finder-minimap2	100	40	31	40	31

## Sheet: precision
Tool	Coverage	Unfilter	Filter_split	Filter_duplicates	Filter
CIRCexplorer2	5	0.923163	0.992593	0.965161	0.992582
CIRCexplorer2	7	0.905208	0.988875	0.958716	0.992537
CIRCexplorer2	10	0.869094	0.983664	0.946009	0.984813
CIRCexplorer2	15	0.840525	0.971366	0.950857	0.982394
CIRCexplorer2	20	0.8	0.968341	0.937709	0.980549
CIRCexplorer2	30	0.746908	0.959531	0.921483	0.978959
CIRCexplorer2	50	0.658448	0.928131	0.90507	0.964951
CIRCexplorer2	70	0.582748	0.898121	0.904762	0.957929
CIRCexplorer2	100	0.510626	0.876686	0.883918	0.949517
Circle-Map	5	0.582111	0.951515	0.721239	0.96467
Circle-Map	7	0.551839	0.952632	0.693603	0.971812
Circle-Map	10	0.553205	0.939716	0.727876	0.97546
Circle-Map	15	0.509543	0.939258	0.749469	0.982353
Circle-Map	20	0.491967	0.931744	0.761603	0.989643
Circle-Map	30	0.472959	0.934549	0.761458	0.990899
Circle-Map	50	0.439544	0.882294	0.76046	0.980963
Circle-Map	70	0.440812	0.879841	0.776956	0.987737
Circle-Map	100	0.413921	0.876482	0.754315	0.986652
Circle_finder	5	0.856507	0.994889	0.997406	0.996587
Circle_finder	7	0.8451	0.994245	0.997512	0.997114
Circle_finder	10	0.754054	0.990991	0.996424	0.997409
Circle_finder	15	0.684253	0.992718	0.997633	0.997561
Circle_finder	20	0.611748	0.986951	0.996499	0.997602
Circle_finder	30	0.524041	0.969072	0.99768	0.997642
Circle_finder	50	0.397166	0.914013	0.994193	0.99768
Circle_finder	70	0.334618	0.858425	0.996508	0.997683
Circle_finder	100	0.267791	0.772525	0.994286	0.997693
ecc_finder-bwa	5	0.166667	0.25	0.166667	0.25
ecc_finder-bwa	7	0.25	0.25	0.25	0.25
ecc_finder-bwa	10	0.642857	0.5	0.642857	0.5
ecc_finder-bwa	15	0.6875	0.695652	0.6875	0.695652
ecc_finder-bwa	20	0.792453	0.735294	0.792453	0.735294
ecc_finder-bwa	30	0.885714	0.836066	0.885714	0.836066
ecc_finder-bwa	50	0.924444	0.909677	0.924444	0.909677
ecc_finder-bwa	70	0.952681	0.942149	0.952681	0.942149
ecc_finder-bwa	100	0.962963	0.957447	0.962963	0.957447
ecc_finder-minimap2	5	0.991614	0.992188	0.991614	0.992188
ecc_finder-minimap2	7	0.989967	0.990385	0.989967	0.990385
ecc_finder-minimap2	10	0.989116	0.994065	0.989116	0.994065
ecc_finder-minimap2	15	0.979567	0.988432	0.979567	0.988432
ecc_finder-minimap2	20	0.979976	0.986436	0.979976	0.986436
ecc_finder-minimap2	30	0.974099	0.980975	0.974099	0.980975
ecc_finder-minimap2	50	0.967033	0.978286	0.967033	0.978286
ecc_finder-minimap2	70	0.96518	0.970819	0.96518	0.970819
ecc_finder-minimap2	100	0.956803	0.965821	0.956803	0.965821

## Sheet: recall
Tool	Coverage	Unfilter	Filter_split	Filter_duplicates	Filter
CIRCexplorer2	5	0.829	0.67	0.748	0.669
CIRCexplorer2	7	0.869	0.8	0.836	0.798
CIRCexplorer2	10	0.883	0.843	0.806	0.843
CIRCexplorer2	15	0.896	0.882	0.832	0.837
CIRCexplorer2	20	0.904	0.887	0.843	0.857
CIRCexplorer2	30	0.906	0.901	0.845	0.884
CIRCexplorer2	50	0.908	0.904	0.839	0.881
CIRCexplorer2	70	0.912	0.908	0.722	0.888
CIRCexplorer2	100	0.913	0.91	0.731	0.884
Circle-Map	5	0.794	0.628	0.652	0.628
Circle-Map	7	0.825	0.724	0.618	0.724
Circle-Map	10	0.863	0.795	0.658	0.795
Circle-Map	15	0.881	0.835	0.706	0.835
Circle-Map	20	0.888	0.86	0.722	0.86
Circle-Map	30	0.892	0.871	0.731	0.871
Circle-Map	50	0.887	0.877	0.727	0.876
Circle-Map	70	0.89	0.886	0.735	0.886
Circle-Map	100	0.892	0.887	0.743	0.887
Circle_finder	5	0.77	0.584	0.769	0.584
Circle_finder	7	0.802	0.691	0.802	0.691
Circle_finder	10	0.837	0.77	0.836	0.77
Circle_finder	15	0.843	0.818	0.843	0.818
Circle_finder	20	0.854	0.832	0.854	0.832
Circle_finder	30	0.861	0.846	0.86	0.846
Circle_finder	50	0.869	0.861	0.856	0.86
Circle_finder	70	0.868	0.861	0.856	0.861
Circle_finder	100	0.873	0.866	0.87	0.865
ecc_finder-bwa	5	0.001	0.001	0.001	0.001
ecc_finder-bwa	7	0.002	0.002	0.002	0.002
ecc_finder-bwa	10	0.009	0.005	0.009	0.005
ecc_finder-bwa	15	0.022	0.016	0.022	0.016
ecc_finder-bwa	20	0.042	0.025	0.042	0.025
ecc_finder-bwa	30	0.093	0.051	0.093	0.051
ecc_finder-bwa	50	0.208	0.141	0.208	0.141
ecc_finder-bwa	70	0.302	0.228	0.302	0.228
ecc_finder-bwa	100	0.416	0.36	0.416	0.36
ecc_finder-minimap2	5	0.473	0.381	0.473	0.381
ecc_finder-minimap2	7	0.592	0.515	0.592	0.515
ecc_finder-minimap2	10	0.727	0.67	0.727	0.67
ecc_finder-minimap2	15	0.815	0.769	0.815	0.769
ecc_finder-minimap2	20	0.832	0.8	0.832	0.8
ecc_finder-minimap2	30	0.865	0.825	0.865	0.825
ecc_finder-minimap2	50	0.88	0.856	0.88	0.856
ecc_finder-minimap2	70	0.887	0.865	0.887	0.865
ecc_finder-minimap2	100	0.886	0.876	0.886	0.876

## Sheet: f-score
Tool	Coverage	Unfilter	Filter_split	Filter_duplicates	Filter
CIRCexplorer2	5	0.873551	0.8	0.842817	0.799283
CIRCexplorer2	7	0.886735	0.884467	0.893162	0.884701
CIRCexplorer2	10	0.875992	0.907916	0.87041	0.908405
CIRCexplorer2	15	0.867377	0.924528	0.887467	0.903888
CIRCexplorer2	20	0.848826	0.925887	0.887836	0.914621
CIRCexplorer2	30	0.818798	0.929345	0.881586	0.929059
CIRCexplorer2	50	0.763346	0.915907	0.870784	0.921066
CIRCexplorer2	70	0.711111	0.903033	0.803115	0.92164
CIRCexplorer2	100	0.65495	0.893032	0.800219	0.915588
Circle-Map	5	0.671743	0.756627	0.684874	0.760751
Circle-Map	7	0.661323	0.822727	0.653622	0.829799
Circle-Map	10	0.674219	0.861322	0.691176	0.876033
Circle-Map	15	0.645658	0.884066	0.727085	0.902703
Circle-Map	20	0.633155	0.894436	0.741273	0.920278
Circle-Map	30	0.618157	0.901656	0.745918	0.927089
Circle-Map	50	0.587806	0.879639	0.743354	0.925515
Circle-Map	70	0.589599	0.88291	0.755396	0.934106
Circle-Map	100	0.565452	0.88171	0.748615	0.934176
Circle_finder	5	0.810953	0.73598	0.868436	0.736444
Circle_finder	7	0.822986	0.815339	0.889135	0.816302
Circle_finder	10	0.793365	0.866629	0.90919	0.869074
Circle_finder	15	0.755376	0.89693	0.913821	0.898901
Circle_finder	20	0.712855	0.902876	0.919763	0.907306
Circle_finder	30	0.651532	0.903364	0.923738	0.915584
Circle_finder	50	0.545169	0.886715	0.919936	0.923738
Circle_finder	70	0.483027	0.85971	0.920925	0.924316
Circle_finder	100	0.409859	0.816596	0.928	0.92662
ecc_finder-bwa	5	0.00198807	0.00199203	0.00198807	0.00199203
ecc_finder-bwa	7	0.00396825	0.00396825	0.00396825	0.00396825
ecc_finder-bwa	10	0.0177515	0.00990099	0.0177515	0.00990099
ecc_finder-bwa	15	0.0426357	0.0312805	0.0426357	0.0312805
ecc_finder-bwa	20	0.0797721	0.0483559	0.0797721	0.0483559
ecc_finder-bwa	30	0.168326	0.0961357	0.168326	0.0961357
ecc_finder-bwa	50	0.339592	0.244156	0.339592	0.244156
ecc_finder-bwa	70	0.458618	0.36715	0.458618	0.36715
ecc_finder-bwa	100	0.581006	0.523256	0.581006	0.523256
ecc_finder-minimap2	5	0.640487	0.550578	0.640487	0.550578
ecc_finder-minimap2	7	0.740926	0.677632	0.740926	0.677632
ecc_finder-minimap2	10	0.83804	0.800478	0.83804	0.800478
ecc_finder-minimap2	15	0.889738	0.865017	0.889738	0.865017
ecc_finder-minimap2	20	0.899946	0.88349	0.899946	0.88349
ecc_finder-minimap2	30	0.916314	0.896252	0.916314	0.896252
ecc_finder-minimap2	50	0.921466	0.913067	0.921466	0.913067
ecc_finder-minimap2	70	0.92444	0.91486	0.92444	0.91486
ecc_finder-minimap2	100	0.920042	0.918721	0.920042	0.918721

## Sheet: coordinates
Tool	Coverage	sqrt(a)	b
CIRCexplorer2	5	7.85	678.87
CIRCexplorer2	7	8.27	809.04
CIRCexplorer2	10	8.55	854.73
CIRCexplorer2	15	8.43	848.33
CIRCexplorer2	20	8.57	868.52
CIRCexplorer2	30	8.63	895.72
CIRCexplorer2	50	8.69	892.92
CIRCexplorer2	70	8.63	899.72
CIRCexplorer2	100	8.63	895.72
Circle-Map	5	8.32	628.56
Circle-Map	7	8.88	728.82
Circle-Map	10	9.23	803.77
Circle-Map	15	9.83	843.72
Circle-Map	20	9.75	871.03
Circle-Map	30	10	885.81
Circle-Map	50	10.4	892.01
Circle-Map	70	9.69	895.92
Circle-Map	100	9.99	901.82
Circle_finder	5	9.4	597.08
Circle_finder	7	10.24	707.11
Circle_finder	10	10.87	788.13
Circle_finder	15	11.18	837.22
Circle_finder	20	11.18	851.22
Circle_finder	30	11.21	865.51
Circle_finder	50	11.33	879.8
Circle_finder	70	11.38	881
Circle_finder	100	11.38	885
ecc_finder-bwa	5	0	1
ecc_finder-bwa	7	1.53	2.39
ecc_finder-bwa	10	1.85	5.5
ecc_finder-bwa	15	3.36	16.31
ecc_finder-bwa	20	4.53	27.71
ecc_finder-bwa	30	5.92	55.75
ecc_finder-bwa	50	10.85	155.57
ecc_finder-bwa	70	12.9	246.97
ecc_finder-bwa	100	16.24	393.31
ecc_finder-minimap2	5	8.49	392.33
ecc_finder-minimap2	7	9.85	528.8
ecc_finder-minimap2	10	11.4	688.74
ecc_finder-minimap2	15	13.56	792.25
ecc_finder-minimap2	20	14.19	827.84
ecc_finder-minimap2	30	14.9	855.86
ecc_finder-minimap2	50	17.58	896.41
ecc_finder-minimap2	70	18.32	904.34
ecc_finder-minimap2	100	20.26	924.53
