# Supplementary material for: Comparative analysis of eccDNA and circRNA tools shows increased accuracy of tool combination
Source: Gigascience. 2026 Feb 25;15:giag017. doi: 10.1093/gigascience/giag017 (PMC13154841; doi:10.1093/gigascience/giag017)
Supplement: giag017_Supplemental_Files [file giag017_supplemental_files.zip › SupplementaryMaterial10.xlsx]

## Sheet: truepositives
Combination	Union	Rosette	Intersect	Double	Unique
CE	845	-	-	-	-
CM	731	-	-	-	-
CF	860	-	-	-	-
EB	93	-	-	-	-
EM	865	-	-	-	-
CE_CM	892	-	684	-	208
CE_CF	893	-	812	-	81
CE_EB	846	-	92	-	754
CE_EM	908	-	802	-	106
CM_CF	882	-	709	-	173
CM_EB	756	-	68	-	688
CM_EM	902	-	693	-	209
CF_EB	860	-	93	-	767
CF_EM	896	-	829	-	67
EB_EM	865	-	93	-	772
CE_CM_CF	901	865	670	195	36
CE_CM_EB	893	708	68	640	185
CE_CM_EM	912	879	650	229	33
CE_CF_EB	893	813	92	721	80
CE_CF_EM	909	879	782	97	30
CE_EB_EM	908	803	92	711	105
CM_CF_EB	882	734	68	666	148
CM_CF_EM	906	869	681	188	37
CM_EB_EM	902	718	68	650	184
CF_EB_EM	896	829	93	736	67
CE_CM_CF_EB	901	870	68	802	31
CE_CM_CF_EM	913	889	642	247	24
CE_CM_EB_EM	912	880	68	812	32
CE_CF_EB_EM	909	879	92	787	30
CM_CF_EB_EM	906	869	68	801	37
CE_CM_CF_EB_EM	913	889	68	821	24

## Sheet: falsepositives
Combination	Union	Rosette	Intersect	Double	Unique
CE	72	-	-	-	-
CM	229	-	-	-	-
CF	2	-	-	-	-
EB	12	-	-	-	-
EM	23	-	-	-	-
CE_CM	300	-	1	-	299
CE_CF	72	-	2	-	70
CE_EB	84	-	0	-	84
CE_EM	85	-	10	-	75
CM_CF	230	-	1	-	229
CM_EB	241	-	0	-	241
CM_EM	251	-	2	-	249
CF_EB	14	-	0	-	14
CF_EM	23	-	2	-	21
EB_EM	33	-	2	-	31
CE_CM_CF	300	2	1	1	298
CE_CM_EB	312	1	0	1	311
CE_CM_EM	313	11	1	10	302
CE_CF_EB	84	2	0	2	82
CE_CF_EM	85	10	2	8	75
CE_EB_EM	95	12	0	12	83
CM_CF_EB	242	1	0	1	241
CM_CF_EM	251	3	1	2	248
CM_EB_EM	261	4	0	4	257
CF_EB_EM	33	4	0	4	29
CE_CM_CF_EB	312	3	0	3	309
CE_CM_CF_EM	313	11	1	10	302
CE_CM_EB_EM	323	13	0	13	310
CE_CF_EB_EM	95	12	0	12	83
CM_CF_EB_EM	261	5	0	5	256
CE_CM_CF_EB_EM	323	13	0	13	310

## Sheet: falsenegatives
Combination	Union	Rosette	Intersect	Double	Unique
CE	155	-	-	-	-
CM	269	-	-	-	-
CF	140	-	-	-	-
EB	907	-	-	-	-
EM	135	-	-	-	-
CE_CM	108	-	316	-	792
CE_CF	107	-	188	-	919
CE_EB	154	-	908	-	246
CE_EM	92	-	198	-	894
CM_CF	118	-	291	-	827
CM_EB	244	-	932	-	312
CM_EM	98	-	307	-	791
CF_EB	140	-	907	-	233
CF_EM	104	-	171	-	933
EB_EM	135	-	907	-	228
CE_CM_CF	99	135	330	805	964
CE_CM_EB	107	292	932	360	815
CE_CM_EM	88	121	350	771	967
CE_CF_EB	107	187	908	279	920
CE_CF_EM	91	121	218	903	970
CE_EB_EM	92	197	908	289	895
CM_CF_EB	118	266	932	334	852
CM_CF_EM	94	131	319	812	963
CM_EB_EM	98	282	932	350	816
CF_EB_EM	104	171	907	264	933
CE_CM_CF_EB	99	130	932	198	969
CE_CM_CF_EM	87	111	358	753	976
CE_CM_EB_EM	88	120	932	188	968
CE_CF_EB_EM	91	121	908	213	970
CM_CF_EB_EM	94	131	932	199	963
CE_CM_CF_EB_EM	87	111	932	179	976

## Sheet: precision
Combination	Union	Rosette	Intersect	Double	Unique
CE	0.921483	-	-	-	-
CM	0.761458	-	-	-	-
CF	0.99768	-	-	-	-
EB	0.885714	-	-	-	-
EM	0.974099	-	-	-	-
CE_CM	0.748322	-	0.99854	-	0.410256
CE_CF	0.925389	-	0.997543	-	0.536424
CE_EB	0.909677	-	1	-	0.899761
CE_EM	0.914401	-	0.987685	-	0.585635
CM_CF	0.793165	-	0.998592	-	0.430348
CM_EB	0.758275	-	1	-	0.740581
CM_EM	0.782307	-	0.997122	-	0.456332
CF_EB	0.983982	-	1	-	0.982074
CF_EM	0.974973	-	0.997593	-	0.761364
EB_EM	0.963252	-	0.978947	-	0.961395
CE_CM_CF	0.750208	0.997693	0.99851	0.994898	0.107784
CE_CM_EB	0.741079	0.99859	1	0.99844	0.372984
CE_CM_EM	0.74449	0.98764	0.998464	0.958159	0.0985075
CE_CF_EB	0.914023	0.997546	1	0.997234	0.493827
CE_CF_EM	0.914487	0.988751	0.997449	0.92381	0.285714
CE_EB_EM	0.905284	0.985276	1	0.983402	0.558511
CM_CF_EB	0.784698	0.998639	1	0.998501	0.380463
CM_CF_EM	0.78306	0.99656	0.998534	0.989474	0.129825
CM_EB_EM	0.77558	0.99446	1	0.993884	0.417234
CF_EB_EM	0.964478	0.995198	1	0.994595	0.697917
CE_CM_CF_EB	0.742786	0.996564	1	0.996273	0.0911765
CE_CM_CF_EM	0.744698	0.987778	0.998445	0.961089	0.0736196
CE_CM_EB_EM	0.738462	0.985442	1	0.984242	0.0935673
CE_CF_EB_EM	0.905378	0.986532	1	0.984981	0.265487
CM_CF_EB_EM	0.77635	0.994279	1	0.993797	0.12628
CE_CM_CF_EB_EM	0.738673	0.985588	1	0.984412	0.0718563

## Sheet: recall
Combination	Union	Rosette	Intersect	Double	Unique
CE	0.845	-	-	-	-
CM	0.731	-	-	-	-
CF	0.86	-	-	-	-
EB	0.093	-	-	-	-
EM	0.865	-	-	-	-
CE_CM	0.892	-	0.684	-	0.208
CE_CF	0.893	-	0.812	-	0.081
CE_EB	0.846	-	0.092	-	0.754
CE_EM	0.908	-	0.802	-	0.106
CM_CF	0.882	-	0.709	-	0.173
CM_EB	0.756	-	0.068	-	0.688
CM_EM	0.902	-	0.693	-	0.209
CF_EB	0.86	-	0.093	-	0.767
CF_EM	0.896	-	0.829	-	0.067
EB_EM	0.865	-	0.093	-	0.772
CE_CM_CF	0.901	0.865	0.67	0.195	0.036
CE_CM_EB	0.893	0.708	0.068	0.64	0.185
CE_CM_EM	0.912	0.879	0.65	0.229	0.033
CE_CF_EB	0.893	0.813	0.092	0.721	0.08
CE_CF_EM	0.909	0.879	0.782	0.097	0.03
CE_EB_EM	0.908	0.803	0.092	0.711	0.105
CM_CF_EB	0.882	0.734	0.068	0.666	0.148
CM_CF_EM	0.906	0.869	0.681	0.188	0.037
CM_EB_EM	0.902	0.718	0.068	0.65	0.184
CF_EB_EM	0.896	0.829	0.093	0.736	0.067
CE_CM_CF_EB	0.901	0.87	0.068	0.802	0.031
CE_CM_CF_EM	0.913	0.889	0.642	0.247	0.024
CE_CM_EB_EM	0.912	0.88	0.068	0.812	0.032
CE_CF_EB_EM	0.909	0.879	0.092	0.787	0.03
CM_CF_EB_EM	0.906	0.869	0.068	0.801	0.037
CE_CM_CF_EB_EM	0.913	0.889	0.068	0.821	0.024

## Sheet: f-score
Combination	Union	Rosette	Intersect	Double	Unique
CE	0.881586	-	-	-	-
CM	0.745918	-	-	-	-
CF	0.923738	-	-	-	-
EB	0.168326	-	-	-	-
EM	0.916314	-	-	-	-
CE_CM	0.813869	-	0.811869	-	0.276045
CE_CF	0.908906	-	0.895259	-	0.140747
CE_EB	0.876684	-	0.168498	-	0.820457
CE_EM	0.911189	-	0.88521	-	0.179509
CM_CF	0.835227	-	0.82924	-	0.24679
CM_EB	0.757136	-	0.127341	-	0.713323
CM_EM	0.837901	-	0.817699	-	0.286694
CF_EB	0.917823	-	0.170174	-	0.861314
CF_EM	0.93382	-	0.905516	-	0.123162
EB_EM	0.911486	-	0.169863	-	0.856351
CE_CM_CF	0.818719	0.92662	0.801915	0.326087	0.053973
CE_CM_EB	0.809977	0.828555	0.127341	0.780012	0.247326
CE_CM_EM	0.819775	0.930159	0.787402	0.369653	0.0494382
CE_CF_EB	0.903389	0.895868	0.168498	0.836912	0.137694
CE_CF_EM	0.911735	0.930651	0.876682	0.175566	0.0542986
CE_EB_EM	0.90664	0.884848	0.168498	0.825305	0.176768
CM_CF_EB	0.830508	0.84611	0.127341	0.79904	0.213103
CM_CF_EM	0.840056	0.928419	0.80975	0.315966	0.0575875
CM_EB_EM	0.834027	0.833914	0.127341	0.785973	0.255378
CF_EB_EM	0.928979	0.904528	0.170174	0.845977	0.122263
CE_CM_CF_EB	0.814279	0.928991	0.127341	0.888643	0.0462687
CE_CM_CF_EM	0.820305	0.935789	0.781497	0.392999	0.0361991
CE_CM_EB_EM	0.816107	0.929741	0.127341	0.889863	0.04769
CE_CF_EB_EM	0.907186	0.929667	0.168498	0.874931	0.0539084
CM_CF_EB_EM	0.836179	0.927428	0.127341	0.887043	0.0572312
CE_CM_CF_EB_EM	0.816637	0.934805	0.127341	0.895311	0.035982
