# Supplementary material for: Comparative analysis of eccDNA and circRNA tools shows increased accuracy of tool combination
Source: Gigascience. 2026 Feb 25;15:giag017. doi: 10.1093/gigascience/giag017 (PMC13154841; doi:10.1093/gigascience/giag017)
Supplement: giag017_Supplemental_Files [file giag017_supplemental_files.zip › SupplementaryMaterial11.xlsx]

## Sheet: truepositives
Combination	Union	Rosette	Intersect	Double	Unique
CE	884	-	-	-	-
CM	871	-	-	-	-
CF	846	-	-	-	-
EB	51	-	-	-	-
EM	825	-	-	-	-
CE_CM	905	-	850	-	55
CE_CF	898	-	832	-	66
CE_EB	884	-	51	-	833
CE_EM	904	-	805	-	99
CM_CF	879	-	838	-	41
CM_EB	871	-	51	-	820
CM_EM	904	-	792	-	112
CF_EB	846	-	51	-	795
CF_EM	881	-	790	-	91
EB_EM	825	-	51	-	774
CE_CM_CF	905	872	824	48	33
CE_CM_EB	905	850	51	799	55
CE_CM_EM	911	891	778	113	20
CE_CF_EB	898	832	51	781	66
CE_CF_EM	906	871	778	93	35
CE_EB_EM	904	805	51	754	99
CM_CF_EB	879	838	51	787	41
CM_CF_EM	904	856	782	74	48
CM_EB_EM	904	792	51	741	112
CF_EB_EM	881	790	51	739	91
CE_CM_CF_EB	905	874	51	823	31
CE_CM_CF_EM	911	893	770	123	18
CE_CM_EB_EM	911	891	51	840	20
CE_CF_EB_EM	906	871	51	820	35
CM_CF_EB_EM	904	856	51	805	48
CE_CM_CF_EB_EM	911	893	51	842	18

## Sheet: falsepositives
Combination	Union	Rosette	Intersect	Double	Unique
CE	19	-	-	-	-
CM	8	-	-	-	-
CF	2	-	-	-	-
EB	10	-	-	-	-
EM	16	-	-	-	-
CE_CM	24	-	3	-	21
CE_CF	19	-	2	-	17
CE_EB	29	-	0	-	29
CE_EM	30	-	5	-	25
CM_CF	8	-	2	-	6
CM_EB	18	-	0	-	18
CM_EM	22	-	2	-	20
CF_EB	12	-	0	-	12
CF_EM	16	-	2	-	14
EB_EM	24	-	2	-	22
CE_CM_CF	24	3	2	1	21
CE_CM_EB	34	3	0	3	31
CE_CM_EM	35	6	2	4	29
CE_CF_EB	29	2	0	2	27
CE_CF_EM	30	5	2	3	25
CE_EB_EM	38	7	0	7	31
CM_CF_EB	18	2	0	2	16
CM_CF_EM	22	2	2	0	20
CM_EB_EM	30	4	0	4	26
CF_EB_EM	24	4	0	4	20
CE_CM_CF_EB	34	3	0	3	31
CE_CM_CF_EM	35	6	2	4	29
CE_CM_EB_EM	43	8	0	8	35
CE_CF_EB_EM	38	7	0	7	31
CM_CF_EB_EM	30	4	0	4	26
CE_CM_CF_EB_EM	43	8	0	8	35

## Sheet: falsenegatives
Combination	Union	Rosette	Intersect	Double	Unique
CE	116	-	-	-	-
CM	129	-	-	-	-
CF	154	-	-	-	-
EB	949	-	-	-	-
EM	175	-	-	-	-
CE_CM	95	-	150	-	945
CE_CF	102	-	168	-	934
CE_EB	116	-	949	-	167
CE_EM	96	-	195	-	901
CM_CF	121	-	162	-	959
CM_EB	129	-	949	-	180
CM_EM	96	-	208	-	888
CF_EB	154	-	949	-	205
CF_EM	119	-	210	-	909
EB_EM	175	-	949	-	226
CE_CM_CF	95	128	176	952	967
CE_CM_EB	95	150	949	201	945
CE_CM_EM	89	109	222	887	980
CE_CF_EB	102	168	949	219	934
CE_CF_EM	94	129	222	907	965
CE_EB_EM	96	195	949	246	901
CM_CF_EB	121	162	949	213	959
CM_CF_EM	96	144	218	926	952
CM_EB_EM	96	208	949	259	888
CF_EB_EM	119	210	949	261	909
CE_CM_CF_EB	95	126	949	177	969
CE_CM_CF_EM	89	107	230	877	982
CE_CM_EB_EM	89	109	949	160	980
CE_CF_EB_EM	94	129	949	180	965
CM_CF_EB_EM	96	144	949	195	952
CE_CM_CF_EB_EM	89	107	949	158	982

## Sheet: precision
Combination	Union	Rosette	Intersect	Double	Unique
CE	0.978959	-	-	-	-
CM	0.990899	-	-	-	-
CF	0.997642	-	-	-	-
EB	0.836066	-	-	-	-
EM	0.980975	-	-	-	-
CE_CM	0.974166	-	0.996483	-	0.723684
CE_CF	0.97928	-	0.997602	-	0.795181
CE_EB	0.968237	-	1	-	0.966357
CE_EM	0.96788	-	0.993827	-	0.798387
CM_CF	0.990981	-	0.997619	-	0.87234
CM_EB	0.979753	-	1	-	0.97852
CM_EM	0.976242	-	0.997481	-	0.848485
CF_EB	0.986014	-	1	-	0.98513
CF_EM	0.982163	-	0.997475	-	0.866667
EB_EM	0.971731	-	0.962264	-	0.972362
CE_CM_CF	0.974166	0.996571	0.997579	0.979592	0.611111
CE_CM_EB	0.963791	0.996483	1	0.996259	0.639535
CE_CM_EM	0.963002	0.993311	0.997436	0.965812	0.408163
CE_CF_EB	0.968716	0.997602	1	0.997446	0.709677
CE_CF_EM	0.967949	0.994292	0.997436	0.96875	0.583333
CE_EB_EM	0.95966	0.991379	1	0.990802	0.761538
CM_CF_EB	0.979933	0.997619	1	0.997465	0.719298
CM_CF_EM	0.976242	0.997669	0.997449	1	0.705882
CM_EB_EM	0.96788	0.994975	1	0.994631	0.811594
CF_EB_EM	0.973481	0.994962	1	0.994616	0.81982
CE_CM_CF_EB	0.963791	0.996579	1	0.996368	0.5
CE_CM_CF_EM	0.963002	0.993326	0.997409	0.968504	0.382979
CE_CM_EB_EM	0.954927	0.991101	1	0.990566	0.363636
CE_CF_EB_EM	0.959746	0.992027	1	0.991536	0.530303
CM_CF_EB_EM	0.96788	0.995349	1	0.995056	0.648649
CE_CM_CF_EB_EM	0.954927	0.991121	1	0.990588	0.339623

## Sheet: recall
Combination	Union	Rosette	Intersect	Double	Unique
CE	0.884	-	-	-	-
CM	0.871	-	-	-	-
CF	0.846	-	-	-	-
EB	0.051	-	-	-	-
EM	0.825	-	-	-	-
CE_CM	0.905	-	0.85	-	0.055
CE_CF	0.898	-	0.832	-	0.066
CE_EB	0.884	-	0.051	-	0.833
CE_EM	0.904	-	0.805	-	0.099
CM_CF	0.879	-	0.838	-	0.041
CM_EB	0.871	-	0.051	-	0.82
CM_EM	0.904	-	0.792	-	0.112
CF_EB	0.846	-	0.051	-	0.795
CF_EM	0.881	-	0.79	-	0.091
EB_EM	0.825	-	0.051	-	0.774
CE_CM_CF	0.905	0.872	0.824	0.048	0.033
CE_CM_EB	0.905	0.85	0.051	0.799	0.055
CE_CM_EM	0.911	0.891	0.778	0.113	0.02
CE_CF_EB	0.898	0.832	0.051	0.781	0.066
CE_CF_EM	0.906	0.871	0.778	0.093	0.035
CE_EB_EM	0.904	0.805	0.051	0.754	0.099
CM_CF_EB	0.879	0.838	0.051	0.787	0.041
CM_CF_EM	0.904	0.856	0.782	0.074	0.048
CM_EB_EM	0.904	0.792	0.051	0.741	0.112
CF_EB_EM	0.881	0.79	0.051	0.739	0.091
CE_CM_CF_EB	0.905	0.874	0.051	0.823	0.031
CE_CM_CF_EM	0.911	0.893	0.77	0.123	0.018
CE_CM_EB_EM	0.911	0.891	0.051	0.84	0.02
CE_CF_EB_EM	0.906	0.871	0.051	0.82	0.035
CM_CF_EB_EM	0.904	0.856	0.051	0.805	0.048
CE_CM_CF_EB_EM	0.911	0.893	0.051	0.842	0.018

## Sheet: f-score
Combination	Union	Rosette	Intersect	Double	Unique
CE	0.929059	-	-	-	-
CM	0.927089	-	-	-	-
CF	0.915584	-	-	-	-
EB	0.0961357	-	-	-	-
EM	0.896252	-	-	-	-
CE_CM	0.93831	-	0.917431	-	0.10223
CE_CF	0.936881	-	0.907306	-	0.121884
CE_EB	0.924203	-	0.0970504	-	0.894737
CE_EM	0.93485	-	0.889503	-	0.176157
CM_CF	0.931638	-	0.91087	-	0.078319
CM_EB	0.922181	-	0.0970504	-	0.892274
CM_EM	0.938733	-	0.882943	-	0.19788
CF_EB	0.910657	-	0.0970504	-	0.879911
CF_EM	0.928835	-	0.881696	-	0.164706
EB_EM	0.892374	-	0.0968661	-	0.861915
CE_CM_CF	0.93831	0.930133	0.902519	0.0915157	0.0626186
CE_CM_EB	0.933471	0.917431	0.0970504	0.886792	0.101289
CE_CM_EM	0.93628	0.939378	0.874157	0.202328	0.0381316
CE_CF_EB	0.932019	0.907306	0.0970504	0.876052	0.120769
CE_CF_EM	0.93595	0.928571	0.874157	0.169708	0.0660377
CE_EB_EM	0.930999	0.888521	0.0970504	0.856332	0.175221
CM_CF_EB	0.926726	0.91087	0.0970504	0.879821	0.0775781
CM_CF_EM	0.938733	0.921421	0.876682	0.137803	0.0898876
CM_EB_EM	0.93485	0.88196	0.0970504	0.849284	0.196837
CF_EB_EM	0.924934	0.880713	0.0970504	0.847963	0.163816
CE_CM_CF_EB	0.933471	0.931273	0.0970504	0.901424	0.0583804
CE_CM_CF_EM	0.93628	0.940495	0.869074	0.218279	0.034384
CE_CM_EB_EM	0.932446	0.938389	0.0970504	0.909091	0.0379147
CE_CF_EB_EM	0.932099	0.927583	0.0970504	0.897646	0.065666
CM_CF_EB_EM	0.93485	0.92043	0.0970504	0.889994	0.0893855
CE_CM_CF_EB_EM	0.932446	0.939506	0.0970504	0.91027	0.034188
