# Supplementary material for: Comparative analysis of eccDNA and circRNA tools shows increased accuracy of tool combination
Source: Gigascience. 2026 Feb 25;15:giag017. doi: 10.1093/gigascience/giag017 (PMC13154841; doi:10.1093/gigascience/giag017)
Supplement: giag017_Supplemental_Files [file giag017_supplemental_files.zip › SupplementaryMaterial12.xlsx]

## Sheet: precision
	Double	Intersect	Rosette	Union	Unique
Double	-	0.027798	1	0.123015	4.73534e-05
Intersect	0.027798	-	0.229206	3.91888e-07	3.81125e-13
Rosette	1	0.229206	-	0.0128319	1.20641e-06
Union	0.123015	3.91888e-07	0.0128319	-	0.3819
Unique	4.73534e-05	3.81125e-13	1.20641e-06	0.3819	-

## Sheet: recall
	Double	Intersect	Rosette	Union	Unique
Double	-	1	0.253245	0.000204906	0.0248578
Intersect	1	-	0.00304088	1.75207e-07	0.990063
Rosette	0.253245	0.00304088	-	0.430668	1.42898e-06
Union	0.000204906	1.75207e-07	0.430668	-	3.2276e-12
Unique	0.0248578	0.990063	1.42898e-06	3.2276e-12	-

## Sheet: f-score
	Double	Intersect	Rosette	Union	Unique
Double	-	1	0.0163324	0.00718963	0.024928
Intersect	1	-	7.2299e-05	2.36839e-05	0.915432
Rosette	0.0163324	7.2299e-05	-	1	6.65336e-09
Union	0.00718963	2.36839e-05	1	-	1.4894e-09
Unique	0.024928	0.915432	6.65336e-09	1.4894e-09	-
