# Supplementary material for: Comparative analysis of eccDNA and circRNA tools shows increased accuracy of tool combination
Source: Gigascience. 2026 Feb 25;15:giag017. doi: 10.1093/gigascience/giag017 (PMC13154841; doi:10.1093/gigascience/giag017)
Supplement: giag017_Supplemental_Files [file giag017_supplemental_files.zip › SupplementaryMaterial13.xlsx]

## Sheet: truepositives
Combination	Union	Rosette	Intersect	Double	Unique
CE	965	-	-	-	-
CF	950	-	-	-	-
CQ	18	-	-	-	-
FC	55	-	-	-	-
SE	988	-	-	-	-
CE_CF	965	-	950	-	15
CE_CQ	966	-	17	-	949
CE_FC	966	-	54	-	912
CE_SE	989	-	964	-	25
CF_CQ	951	-	17	-	934
CF_FC	951	-	54	-	897
CF_SE	989	-	949	-	40
CQ_FC	55	-	18	-	37
CQ_SE	988	-	18	-	970
FC_SE	988	-	55	-	933
CE_CF_CQ	966	950	17	933	16
CE_CF_FC	966	950	54	896	16
CE_CF_SE	989	965	949	16	24
CE_CQ_FC	966	55	17	38	911
CE_CQ_SE	989	965	17	948	24
CE_FC_SE	989	965	54	911	24
CF_CQ_FC	951	55	17	38	896
CF_CQ_SE	989	950	17	933	39
CF_FC_SE	989	950	54	896	39
CQ_FC_SE	988	55	18	37	933
CE_CF_CQ_FC	966	951	17	934	15
CE_CF_CQ_SE	989	966	17	949	23
CE_CF_FC_SE	989	966	54	912	23
CE_CQ_FC_SE	989	965	17	948	24
CF_CQ_FC_SE	989	950	17	933	39
CE_CF_CQ_FC_SE	989	966	17	949	23

## Sheet: falsepositives
Combination	Union	Rosette	Intersect	Double	Unique
CE	290	-	-	-	-
CF	241	-	-	-	-
CQ	0	-	-	-	-
FC	899	-	-	-	-
SE	19043	-	-	-	-
CE_CF	89	-	41	-	48
CE_CQ	89	-	0	-	89
CE_FC	987	-	0	-	987
CE_SE	113	-	12	-	101
CF_CQ	41	-	0	-	41
CF_FC	939	-	0	-	939
CF_SE	65	-	12	-	53
CQ_FC	898	-	0	-	898
CQ_SE	36	-	0	-	36
FC_SE	934	-	0	-	934
CE_CF_CQ	89	41	0	41	48
CE_CF_FC	987	41	0	41	946
CE_CF_SE	113	41	12	29	72
CE_CQ_FC	987	0	0	0	987
CE_CQ_SE	113	12	0	12	101
CE_FC_SE	1011	12	0	12	999
CF_CQ_FC	939	0	0	0	939
CF_CQ_SE	65	12	0	12	53
CF_FC_SE	963	12	0	12	951
CQ_FC_SE	934	0	0	0	934
CE_CF_CQ_FC	987	41	0	41	946
CE_CF_CQ_SE	113	41	0	41	72
CE_CF_FC_SE	1011	41	0	41	970
CE_CQ_FC_SE	1011	12	0	12	999
CF_CQ_FC_SE	963	12	0	12	951
CE_CF_CQ_FC_SE	1011	41	0	41	970

## Sheet: falsenegatives
Combination	Union	Rosette	Intersect	Double	Unique
CE	35	-	-	-	-
CF	50	-	-	-	-
CQ	982	-	-	-	-
FC	945	-	-	-	-
SE	12	-	-	-	-
CE_CF	35	-	50	-	985
CE_CQ	34	-	983	-	51
CE_FC	34	-	946	-	88
CE_SE	11	-	36	-	975
CF_CQ	49	-	983	-	66
CF_FC	49	-	946	-	103
CF_SE	11	-	51	-	960
CQ_FC	945	-	982	-	963
CQ_SE	12	-	982	-	30
FC_SE	12	-	945	-	67
CE_CF_CQ	34	50	983	67	984
CE_CF_FC	34	50	946	104	984
CE_CF_SE	11	35	51	984	976
CE_CQ_FC	34	945	983	962	89
CE_CQ_SE	11	35	983	52	976
CE_FC_SE	11	35	946	89	976
CF_CQ_FC	49	945	983	962	104
CF_CQ_SE	11	50	983	67	961
CF_FC_SE	11	50	946	104	961
CQ_FC_SE	12	945	982	963	67
CE_CF_CQ_FC	34	49	983	66	985
CE_CF_CQ_SE	11	34	983	51	977
CE_CF_FC_SE	11	34	946	88	977
CE_CQ_FC_SE	11	35	983	52	976
CF_CQ_FC_SE	11	50	983	67	961
CE_CF_CQ_FC_SE	11	34	983	51	977

## Sheet: precision
Combination	Union	Rosette	Intersect	Double	Unique
CE	0.768924	-	-	-	-
CF	0.797649	-	-	-	-
CQ	1	-	-	-	-
FC	0.057652	-	-	-	-
SE	0.0493235	-	-	-	-
CE_CF	0.91556	-	0.958628	-	0.238095
CE_CQ	0.91564	-	1	-	0.914258
CE_FC	0.494624	-	1	-	0.480253
CE_SE	0.897459	-	0.987705	-	0.198413
CF_CQ	0.958669	-	1	-	0.957949
CF_FC	0.503175	-	1	-	0.488562
CF_SE	0.93833	-	0.987513	-	0.430108
CQ_FC	0.0577125	-	1	-	0.0395722
CQ_SE	0.964844	-	1	-	0.964215
FC_SE	0.514048	-	1	-	0.499732
CE_CF_CQ	0.91564	0.958628	1	0.957906	0.25
CE_CF_FC	0.494624	0.958628	1	0.956243	0.016632
CE_CF_SE	0.897459	0.959245	0.987513	0.355556	0.25
CE_CQ_FC	0.494624	1	1	1	0.479979
CE_CQ_SE	0.897459	0.987718	1	0.9875	0.192
CE_FC_SE	0.4945	0.987718	1	0.986999	0.0234604
CF_CQ_FC	0.503175	1	1	1	0.488283
CF_CQ_SE	0.93833	0.987526	1	0.987302	0.423913
CF_FC_SE	0.50666	0.987526	1	0.986784	0.0393939
CQ_FC_SE	0.514048	1	1	1	0.499732
CE_CF_CQ_FC	0.494624	0.958669	1	0.957949	0.0156087
CE_CF_CQ_SE	0.897459	0.959285	1	0.958586	0.242105
CE_CF_FC_SE	0.4945	0.959285	1	0.956978	0.0231621
CE_CQ_FC_SE	0.4945	0.987718	1	0.9875	0.0234604
CF_CQ_FC_SE	0.50666	0.987526	1	0.987302	0.0393939
CE_CF_CQ_FC_SE	0.4945	0.959285	1	0.958586	0.0231621

## Sheet: recall
Combination	Union	Rosette	Intersect	Double	Unique
CE	0.965	-	-	-	-
CF	0.95	-	-	-	-
CQ	0.018	-	-	-	-
FC	0.055	-	-	-	-
SE	0.988	-	-	-	-
CE_CF	0.965	-	0.95	-	0.015
CE_CQ	0.966	-	0.017	-	0.949
CE_FC	0.966	-	0.054	-	0.912
CE_SE	0.989	-	0.964	-	0.025
CF_CQ	0.951	-	0.017	-	0.934
CF_FC	0.951	-	0.054	-	0.897
CF_SE	0.989	-	0.949	-	0.04
CQ_FC	0.055	-	0.018	-	0.037
CQ_SE	0.988	-	0.018	-	0.97
FC_SE	0.988	-	0.055	-	0.933
CE_CF_CQ	0.966	0.95	0.017	0.933	0.016
CE_CF_FC	0.966	0.95	0.054	0.896	0.016
CE_CF_SE	0.989	0.965	0.949	0.016	0.024
CE_CQ_FC	0.966	0.055	0.017	0.038	0.911
CE_CQ_SE	0.989	0.965	0.017	0.948	0.024
CE_FC_SE	0.989	0.965	0.054	0.911	0.024
CF_CQ_FC	0.951	0.055	0.017	0.038	0.896
CF_CQ_SE	0.989	0.95	0.017	0.933	0.039
CF_FC_SE	0.989	0.95	0.054	0.896	0.039
CQ_FC_SE	0.988	0.055	0.018	0.037	0.933
CE_CF_CQ_FC	0.966	0.951	0.017	0.934	0.015
CE_CF_CQ_SE	0.989	0.966	0.017	0.949	0.023
CE_CF_FC_SE	0.989	0.966	0.054	0.912	0.023
CE_CQ_FC_SE	0.989	0.965	0.017	0.948	0.024
CF_CQ_FC_SE	0.989	0.95	0.017	0.933	0.039
CE_CF_CQ_FC_SE	0.989	0.966	0.017	0.949	0.023

## Sheet: f-score
Combination	Union	Rosette	Intersect	Double	Unique
CE	0.855876	-	-	-	-
CF	0.867184	-	-	-	-
CQ	0.0353635	-	-	-	-
FC	0.0562948	-	-	-	-
SE	0.0939565	-	-	-	-
CE_CF	0.93963	-	0.954294	-	0.028222
CE_CQ	0.940146	-	0.0334317	-	0.931305
CE_FC	0.65425	-	0.102467	-	0.629182
CE_SE	0.941009	-	0.975709	-	0.044405
CF_CQ	0.954819	-	0.0334317	-	0.945823
CF_FC	0.658131	-	0.102467	-	0.632581
CF_SE	0.962999	-	0.967874	-	0.073193
CQ_FC	0.0563236	-	0.0353635	-	0.0382429
CQ_SE	0.976285	-	0.0353635	-	0.967099
FC_SE	0.676249	-	0.104265	-	0.650855
CE_CF_CQ	0.940146	0.954294	0.0334317	0.945289	0.0300752
CE_CF_FC	0.65425	0.954294	0.102467	0.925142	0.0163099
CE_CF_SE	0.941009	0.962114	0.967874	0.030622	0.0437956
CE_CQ_FC	0.65425	0.104265	0.0334317	0.0732177	0.628709
CE_CQ_SE	0.941009	0.976227	0.0334317	0.967347	0.0426667
CE_FC_SE	0.659333	0.976227	0.102467	0.947478	0.0237271
CF_CQ_FC	0.658131	0.104265	0.0334317	0.0732177	0.632099
CF_CQ_SE	0.962999	0.9684	0.0334317	0.959383	0.0714286
CF_FC_SE	0.670054	0.9684	0.102467	0.939203	0.039196
CQ_FC_SE	0.676249	0.104265	0.0353635	0.0713597	0.650855
CE_CF_CQ_FC	0.65425	0.954819	0.0334317	0.945823	0.0152983
CE_CF_CQ_SE	0.941009	0.962631	0.0334317	0.953769	0.0420091
CE_CF_FC_SE	0.659333	0.962631	0.102467	0.933948	0.0230808
CE_CQ_FC_SE	0.659333	0.976227	0.0334317	0.967347	0.0237271
CF_CQ_FC_SE	0.670054	0.9684	0.0334317	0.959383	0.039196
CE_CF_CQ_FC_SE	0.659333	0.962631	0.0334317	0.953769	0.0230808
