# Supplementary material for: Comparative analysis of eccDNA and circRNA tools shows increased accuracy of tool combination
Source: Gigascience. 2026 Feb 25;15:giag017. doi: 10.1093/gigascience/giag017 (PMC13154841; doi:10.1093/gigascience/giag017)
Supplement: giag017_Supplemental_Files [file giag017_supplemental_files.zip › SupplementaryMaterial14.xlsx]

## Sheet: truepositives
Combination	Union	Rosette	Intersect	Double	Unique
CE	965	-	-	-	-
CF	935	-	-	-	-
CQ	18	-	-	-	-
FC	46	-	-	-	-
SE	988	-	-	-	-
CE_CF	965	-	935	-	30
CE_CQ	966	-	17	-	949
CE_FC	966	-	45	-	921
CE_SE	989	-	964	-	25
CF_CQ	936	-	17	-	919
CF_FC	937	-	44	-	893
CF_SE	989	-	934	-	55
CQ_FC	46	-	18	-	28
CQ_SE	988	-	18	-	970
FC_SE	988	-	46	-	942
CE_CF_CQ	966	935	17	918	31
CE_CF_FC	966	936	44	892	30
CE_CF_SE	989	965	934	31	24
CE_CQ_FC	966	46	17	29	920
CE_CQ_SE	989	965	17	948	24
CE_FC_SE	989	965	45	920	24
CF_CQ_FC	937	45	17	28	892
CF_CQ_SE	989	935	17	918	54
CF_FC_SE	989	936	44	892	53
CQ_FC_SE	988	46	18	28	942
CE_CF_CQ_FC	966	937	17	920	29
CE_CF_CQ_SE	989	966	17	949	23
CE_CF_FC_SE	989	966	44	922	23
CE_CQ_FC_SE	989	965	17	948	24
CF_CQ_FC_SE	989	936	17	919	53
CE_CF_CQ_FC_SE	989	966	17	949	23

## Sheet: falsepositives
Combination	Union	Rosette	Intersect	Double	Unique
CE	290	-	-	-	-
CF	20	-	-	-	-
CQ	0	-	-	-	-
FC	44	-	-	-	-
SE	17250	-	-	-	-
CE_CF	89	-	12	-	77
CE_CQ	89	-	0	-	89
CE_FC	133	-	0	-	133
CE_SE	111	-	12	-	99
CF_CQ	12	-	0	-	12
CF_FC	56	-	0	-	56
CF_SE	37	-	9	-	28
CQ_FC	44	-	0	-	44
CQ_SE	34	-	0	-	34
FC_SE	78	-	0	-	78
CE_CF_CQ	89	12	0	12	77
CE_CF_FC	133	12	0	12	121
CE_CF_SE	111	15	9	6	96
CE_CQ_FC	133	0	0	0	133
CE_CQ_SE	111	12	0	12	99
CE_FC_SE	155	12	0	12	143
CF_CQ_FC	56	0	0	0	56
CF_CQ_SE	37	9	0	9	28
CF_FC_SE	81	9	0	9	72
CQ_FC_SE	78	0	0	0	78
CE_CF_CQ_FC	133	12	0	12	121
CE_CF_CQ_SE	111	15	0	15	96
CE_CF_FC_SE	155	15	0	15	140
CE_CQ_FC_SE	155	12	0	12	143
CF_CQ_FC_SE	81	9	0	9	72
CE_CF_CQ_FC_SE	155	15	0	15	140

## Sheet: falsenegatives
Combination	Union	Rosette	Intersect	Double	Unique
CE	35	-	-	-	-
CF	65	-	-	-	-
CQ	982	-	-	-	-
FC	954	-	-	-	-
SE	12	-	-	-	-
CE_CF	35	-	65	-	970
CE_CQ	34	-	983	-	51
CE_FC	34	-	955	-	79
CE_SE	11	-	36	-	975
CF_CQ	64	-	983	-	81
CF_FC	63	-	956	-	107
CF_SE	11	-	66	-	945
CQ_FC	954	-	982	-	972
CQ_SE	12	-	982	-	30
FC_SE	12	-	954	-	58
CE_CF_CQ	34	65	983	82	969
CE_CF_FC	34	64	956	108	970
CE_CF_SE	11	35	66	969	976
CE_CQ_FC	34	954	983	971	80
CE_CQ_SE	11	35	983	52	976
CE_FC_SE	11	35	955	80	976
CF_CQ_FC	63	955	983	972	108
CF_CQ_SE	11	65	983	82	946
CF_FC_SE	11	64	956	108	947
CQ_FC_SE	12	954	982	972	58
CE_CF_CQ_FC	34	63	983	80	971
CE_CF_CQ_SE	11	34	983	51	977
CE_CF_FC_SE	11	34	956	78	977
CE_CQ_FC_SE	11	35	983	52	976
CF_CQ_FC_SE	11	64	983	81	947
CE_CF_CQ_FC_SE	11	34	983	51	977

## Sheet: precision
Combination	Union	Rosette	Intersect	Double	Unique
CE	0.768924	-	-	-	-
CF	0.979058	-	-	-	-
CQ	1	-	-	-	-
FC	0.511111	-	-	-	-
SE	0.0541726	-	-	-	-
CE_CF	0.91556	-	0.987328	-	0.280374
CE_CQ	0.91564	-	1	-	0.914258
CE_FC	0.878981	-	1	-	0.873814
CE_SE	0.899091	-	0.987705	-	0.201613
CF_CQ	0.987342	-	1	-	0.987111
CF_FC	0.943605	-	1	-	0.940991
CF_SE	0.963938	-	0.990456	-	0.662651
CQ_FC	0.511111	-	1	-	0.388889
CQ_SE	0.966732	-	1	-	0.966135
FC_SE	0.926829	-	1	-	0.923529
CE_CF_CQ	0.91564	0.987328	1	0.987097	0.287037
CE_CF_FC	0.878981	0.987342	1	0.986726	0.198675
CE_CF_SE	0.899091	0.984694	0.990456	0.837838	0.2
CE_CQ_FC	0.878981	1	1	1	0.873694
CE_CQ_SE	0.899091	0.987718	1	0.9875	0.195122
CE_FC_SE	0.86451	0.987718	1	0.987124	0.143713
CF_CQ_FC	0.943605	1	1	1	0.940928
CF_CQ_SE	0.963938	0.990466	1	0.990291	0.658537
CF_FC_SE	0.924299	0.990476	1	0.990011	0.424
CQ_FC_SE	0.926829	1	1	1	0.923529
CE_CF_CQ_FC	0.878981	0.987355	1	0.987124	0.193333
CE_CF_CQ_SE	0.899091	0.984709	1	0.98444	0.193277
CE_CF_FC_SE	0.86451	0.984709	1	0.983991	0.141104
CE_CQ_FC_SE	0.86451	0.987718	1	0.9875	0.143713
CF_CQ_FC_SE	0.924299	0.990476	1	0.990302	0.424
CE_CF_CQ_FC_SE	0.86451	0.984709	1	0.98444	0.141104

## Sheet: recall
Combination	Union	Rosette	Intersect	Double	Unique
CE	0.965	-	-	-	-
CF	0.935	-	-	-	-
CQ	0.018	-	-	-	-
FC	0.046	-	-	-	-
SE	0.988	-	-	-	-
CE_CF	0.965	-	0.935	-	0.03
CE_CQ	0.966	-	0.017	-	0.949
CE_FC	0.966	-	0.045	-	0.921
CE_SE	0.989	-	0.964	-	0.025
CF_CQ	0.936	-	0.017	-	0.919
CF_FC	0.937	-	0.044	-	0.893
CF_SE	0.989	-	0.934	-	0.055
CQ_FC	0.046	-	0.018	-	0.028
CQ_SE	0.988	-	0.018	-	0.97
FC_SE	0.988	-	0.046	-	0.942
CE_CF_CQ	0.966	0.935	0.017	0.918	0.031
CE_CF_FC	0.966	0.936	0.044	0.892	0.03
CE_CF_SE	0.989	0.965	0.934	0.031	0.024
CE_CQ_FC	0.966	0.046	0.017	0.029	0.92
CE_CQ_SE	0.989	0.965	0.017	0.948	0.024
CE_FC_SE	0.989	0.965	0.045	0.92	0.024
CF_CQ_FC	0.937	0.045	0.017	0.028	0.892
CF_CQ_SE	0.989	0.935	0.017	0.918	0.054
CF_FC_SE	0.989	0.936	0.044	0.892	0.053
CQ_FC_SE	0.988	0.046	0.018	0.028	0.942
CE_CF_CQ_FC	0.966	0.937	0.017	0.92	0.029
CE_CF_CQ_SE	0.989	0.966	0.017	0.949	0.023
CE_CF_FC_SE	0.989	0.966	0.044	0.922	0.023
CE_CQ_FC_SE	0.989	0.965	0.017	0.948	0.024
CF_CQ_FC_SE	0.989	0.936	0.017	0.919	0.053
CE_CF_CQ_FC_SE	0.989	0.966	0.017	0.949	0.023

## Sheet: f-score
Combination	Union	Rosette	Intersect	Double	Unique
CE	0.855876	-	-	-	-
CF	0.956522	-	-	-	-
CQ	0.0353635	-	-	-	-
FC	0.0844037	-	-	-	-
SE	0.102713	-	-	-	-
CE_CF	0.93963	-	0.960452	-	0.0542005
CE_CQ	0.940146	-	0.0334317	-	0.931305
CE_FC	0.920438	-	0.0861244	-	0.896787
CE_SE	0.941905	-	0.975709	-	0.044484
CF_CQ	0.960986	-	0.0334317	-	0.951838
CF_FC	0.940291	-	0.0842912	-	0.916367
CF_SE	0.976308	-	0.9614	-	0.10157
CQ_FC	0.0844037	-	0.0353635	-	0.0522388
CQ_SE	0.97725	-	0.0353635	-	0.968064
FC_SE	0.956438	-	0.0879541	-	0.932673
CE_CF_CQ	0.940146	0.960452	0.0334317	0.951295	0.0559567
CE_CF_FC	0.920438	0.960986	0.0842912	0.936975	0.0521286
CE_CF_SE	0.941905	0.974747	0.9614	0.0597878	0.0428571
CE_CQ_FC	0.920438	0.0879541	0.0334317	0.0563654	0.896249
CE_CQ_SE	0.941905	0.976227	0.0334317	0.967347	0.0427427
CE_FC_SE	0.922575	0.976227	0.0861244	0.952381	0.0411311
CF_CQ_FC	0.940291	0.0861244	0.0334317	0.0544747	0.915811
CF_CQ_SE	0.976308	0.961934	0.0334317	0.952776	0.0998152
CF_FC_SE	0.955556	0.962468	0.0842912	0.938453	0.0942222
CQ_FC_SE	0.956438	0.0879541	0.0353635	0.0544747	0.932673
CE_CF_CQ_FC	0.920438	0.961519	0.0334317	0.952381	0.0504348
CE_CF_CQ_SE	0.941905	0.975265	0.0334317	0.966395	0.0411081
CE_CF_FC_SE	0.922575	0.975265	0.0842912	0.951988	0.0395529
CE_CQ_FC_SE	0.922575	0.976227	0.0334317	0.967347	0.0411311
CF_CQ_FC_SE	0.955556	0.962468	0.0334317	0.95332	0.0942222
CE_CF_CQ_FC_SE	0.922575	0.975265	0.0334317	0.966395	0.0395529
