# Supplementary material for: Comparative analysis of eccDNA and circRNA tools shows increased accuracy of tool combination
Source: Gigascience. 2026 Feb 25;15:giag017. doi: 10.1093/gigascience/giag017 (PMC13154841; doi:10.1093/gigascience/giag017)
Supplement: giag017_Supplemental_Files [file giag017_supplemental_files.zip › SupplementaryMaterial15.xlsx]

## Sheet: truepositives
Combination	Union	Rosette	Intersect	Double	Unique
CE	759	-	-	-	-
CF	919	-	-	-	-
CQ	18	-	-	-	-
FC	53	-	-	-	-
SE	978	-	-	-	-
CE_CF	929	-	749	-	180
CE_CQ	763	-	14	-	749
CE_FC	768	-	44	-	724
CE_SE	980	-	757	-	223
CF_CQ	921	-	16	-	905
CF_FC	923	-	49	-	874
CF_SE	980	-	917	-	63
CQ_FC	54	-	17	-	37
CQ_SE	978	-	18	-	960
FC_SE	978	-	53	-	925
CE_CF_CQ	931	751	14	737	180
CE_CF_FC	933	754	44	710	179
CE_CF_SE	980	929	747	182	51
CE_CQ_FC	769	47	14	33	722
CE_CQ_SE	980	761	14	747	219
CE_FC_SE	980	766	44	722	214
CF_CQ_FC	923	52	15	37	871
CF_CQ_SE	980	919	16	903	61
CF_FC_SE	980	921	49	872	59
CQ_FC_SE	978	54	17	37	924
CE_CF_CQ_FC	933	921	14	907	12
CE_CF_CQ_SE	980	931	14	917	49
CE_CF_FC_SE	980	933	44	889	47
CE_CQ_FC_SE	980	767	14	753	213
CF_CQ_FC_SE	980	921	15	906	59
CE_CF_CQ_FC_SE	980	933	14	919	47

## Sheet: falsepositives
Combination	Union	Rosette	Intersect	Double	Unique
CE	73	-	-	-	-
CF	38	-	-	-	-
CQ	0	-	-	-	-
FC	810	-	-	-	-
SE	33	-	-	-	-
CE_CF	76	-	35	-	41
CE_CQ	73	-	0	-	73
CE_FC	882	-	0	-	882
CE_SE	95	-	11	-	84
CF_CQ	38	-	0	-	38
CF_FC	847	-	0	-	847
CF_SE	59	-	12	-	47
CQ_FC	809	-	0	-	809
CQ_SE	33	-	0	-	33
FC_SE	842	-	0	-	842
CE_CF_CQ	76	35	0	35	41
CE_CF_FC	885	35	0	35	850
CE_CF_SE	97	36	11	25	61
CE_CQ_FC	882	0	0	0	882
CE_CQ_SE	95	11	0	11	84
CE_FC_SE	904	11	0	11	893
CF_CQ_FC	847	0	0	0	847
CF_CQ_SE	59	12	0	12	47
CF_FC_SE	868	12	0	12	856
CQ_FC_SE	842	0	0	0	842
CE_CF_CQ_FC	885	36	0	36	849
CE_CF_CQ_SE	97	36	0	36	61
CE_CF_FC_SE	906	36	0	36	870
CE_CQ_FC_SE	904	11	0	11	893
CF_CQ_FC_SE	868	12	0	12	856
CE_CF_CQ_FC_SE	906	36	0	36	870

## Sheet: falsenegatives
Combination	Union	Rosette	Intersect	Double	Unique
CE	241	-	-	-	-
CF	81	-	-	-	-
CQ	982	-	-	-	-
FC	947	-	-	-	-
SE	22	-	-	-	-
CE_CF	71	-	251	-	820
CE_CQ	237	-	986	-	251
CE_FC	232	-	956	-	276
CE_SE	20	-	243	-	777
CF_CQ	79	-	984	-	95
CF_FC	77	-	951	-	126
CF_SE	20	-	83	-	937
CQ_FC	946	-	983	-	963
CQ_SE	22	-	982	-	40
FC_SE	22	-	947	-	75
CE_CF_CQ	69	249	986	263	820
CE_CF_FC	67	246	956	290	821
CE_CF_SE	20	71	253	818	949
CE_CQ_FC	231	953	986	967	278
CE_CQ_SE	20	239	986	253	781
CE_FC_SE	20	234	956	278	786
CF_CQ_FC	77	948	985	963	129
CF_CQ_SE	20	81	984	97	939
CF_FC_SE	20	79	951	128	941
CQ_FC_SE	22	946	983	963	76
CE_CF_CQ_FC	67	79	986	93	988
CE_CF_CQ_SE	20	69	986	83	951
CE_CF_FC_SE	20	67	956	111	953
CE_CQ_FC_SE	20	233	986	247	787
CF_CQ_FC_SE	20	79	985	94	941
CE_CF_CQ_FC_SE	20	67	986	81	953

## Sheet: precision
Combination	Union	Rosette	Intersect	Double	Unique
CE	0.91226	-	-	-	-
CF	0.960293	-	-	-	-
CQ	1	-	-	-	-
FC	0.0614137	-	-	-	-
SE	0.967359	-	-	-	-
CE_CF	0.924378	-	0.955357	-	0.81448
CE_CQ	0.912679	-	1	-	0.911192
CE_FC	0.465455	-	1	-	0.450809
CE_SE	0.911628	-	0.985677	-	0.726384
CF_CQ	0.960375	-	1	-	0.959703
CF_FC	0.521469	-	1	-	0.507844
CF_SE	0.943215	-	0.987083	-	0.572727
CQ_FC	0.0625724	-	1	-	0.0437352
CQ_SE	0.967359	-	1	-	0.966767
FC_SE	0.537363	-	1	-	0.523486
CE_CF_CQ	0.924528	0.955471	1	0.954663	0.81448
CE_CF_FC	0.513201	0.95564	1	0.95302	0.173955
CE_CF_SE	0.909935	0.962694	0.985488	0.879227	0.455357
CE_CQ_FC	0.465778	1	1	1	0.450125
CE_CQ_SE	0.911628	0.985751	1	0.985488	0.722772
CE_FC_SE	0.52017	0.985843	1	0.984993	0.193315
CF_CQ_FC	0.521469	1	1	1	0.506985
CF_CQ_SE	0.943215	0.987111	1	0.986885	0.564815
CF_FC_SE	0.530303	0.987138	1	0.986425	0.0644809
CQ_FC_SE	0.537363	1	1	1	0.523216
CE_CF_CQ_FC	0.513201	0.962382	1	0.961824	0.0139373
CE_CF_CQ_SE	0.909935	0.962771	1	0.962225	0.445455
CE_CF_FC_SE	0.519618	0.962848	1	0.961081	0.0512541
CE_CQ_FC_SE	0.52017	0.985861	1	0.985602	0.192586
CF_CQ_FC_SE	0.530303	0.987138	1	0.986928	0.0644809
CE_CF_CQ_FC_SE	0.519618	0.962848	1	0.962304	0.0512541

## Sheet: recall
Combination	Union	Rosette	Intersect	Double	Unique
CE	0.759	-	-	-	-
CF	0.919	-	-	-	-
CQ	0.018	-	-	-	-
FC	0.053	-	-	-	-
SE	0.978	-	-	-	-
CE_CF	0.929	-	0.749	-	0.18
CE_CQ	0.763	-	0.014	-	0.749
CE_FC	0.768	-	0.044	-	0.724
CE_SE	0.98	-	0.757	-	0.223
CF_CQ	0.921	-	0.016	-	0.905
CF_FC	0.923	-	0.049	-	0.874
CF_SE	0.98	-	0.917	-	0.063
CQ_FC	0.054	-	0.017	-	0.037
CQ_SE	0.978	-	0.018	-	0.96
FC_SE	0.978	-	0.053	-	0.925
CE_CF_CQ	0.931	0.751	0.014	0.737	0.18
CE_CF_FC	0.933	0.754	0.044	0.71	0.179
CE_CF_SE	0.98	0.929	0.747	0.182	0.051
CE_CQ_FC	0.769	0.047	0.014	0.033	0.722
CE_CQ_SE	0.98	0.761	0.014	0.747	0.219
CE_FC_SE	0.98	0.766	0.044	0.722	0.214
CF_CQ_FC	0.923	0.052	0.015	0.037	0.871
CF_CQ_SE	0.98	0.919	0.016	0.903	0.061
CF_FC_SE	0.98	0.921	0.049	0.872	0.059
CQ_FC_SE	0.978	0.054	0.017	0.037	0.924
CE_CF_CQ_FC	0.933	0.921	0.014	0.907	0.012
CE_CF_CQ_SE	0.98	0.931	0.014	0.917	0.049
CE_CF_FC_SE	0.98	0.933	0.044	0.889	0.047
CE_CQ_FC_SE	0.98	0.767	0.014	0.753	0.213
CF_CQ_FC_SE	0.98	0.921	0.015	0.906	0.059
CE_CF_CQ_FC_SE	0.98	0.933	0.014	0.919	0.047

## Sheet: f-score
Combination	Union	Rosette	Intersect	Double	Unique
CE	0.828603	-	-	-	-
CF	0.939193	-	-	-	-
CQ	0.0353635	-	-	-	-
FC	0.0568975	-	-	-	-
SE	0.97265	-	-	-	-
CE_CF	0.926683	-	0.839686	-	0.29484
CE_CQ	0.831155	-	0.0276134	-	0.822173
CE_FC	0.579623	-	0.0842912	-	0.555641
CE_SE	0.944578	-	0.856335	-	0.341239
CF_CQ	0.940276	-	0.0314961	-	0.931549
CF_FC	0.666426	-	0.0934223	-	0.642411
CF_SE	0.961256	-	0.950752	-	0.113514
CQ_FC	0.057971	-	0.0334317	-	0.0400867
CQ_SE	0.97265	-	0.0353635	-	0.963372
FC_SE	0.693617	-	0.100665	-	0.668594
CE_CF_CQ	0.927753	0.840985	0.0276134	0.831828	0.29484
CE_CF_FC	0.662172	0.842929	0.0842912	0.813754	0.176442
CE_CF_SE	0.943669	0.945547	0.849829	0.301574	0.0917266
CE_CQ_FC	0.580158	0.0897803	0.0276134	0.0638916	0.554531
CE_CQ_SE	0.944578	0.858916	0.0276134	0.849829	0.336147
CE_FC_SE	0.679612	0.862127	0.0842912	0.833237	0.203132
CF_CQ_FC	0.666426	0.0988593	0.0295567	0.0713597	0.640912
CF_CQ_SE	0.961256	0.951838	0.0314961	0.943081	0.110108
CF_FC_SE	0.688202	0.952923	0.0934223	0.92569	0.0616188
CQ_FC_SE	0.693617	0.102467	0.0334317	0.0713597	0.668113
CE_CF_CQ_FC	0.662172	0.941237	0.0276134	0.933608	0.0128963
CE_CF_CQ_SE	0.943669	0.946619	0.0276134	0.939068	0.0882883
CE_CF_FC_SE	0.679141	0.947689	0.0842912	0.923636	0.049035
CE_CQ_FC_SE	0.679612	0.862767	0.0276134	0.853741	0.202279
CF_CQ_FC_SE	0.688202	0.952923	0.0295567	0.944734	0.0616188
CE_CF_CQ_FC_SE	0.679141	0.947689	0.0276134	0.940153	0.049035
