# Supplementary material for: Comparative analysis of eccDNA and circRNA tools shows increased accuracy of tool combination
Source: Gigascience. 2026 Feb 25;15:giag017. doi: 10.1093/gigascience/giag017 (PMC13154841; doi:10.1093/gigascience/giag017)
Supplement: giag017_Supplemental_Files [file giag017_supplemental_files.zip › SupplementaryMaterial16.xlsx]

## Sheet: truepositives
Combination	Union	Rosette	Intersect	Double	Unique
CE	759	-	-	-	-
CF	927	-	-	-	-
CQ	18	-	-	-	-
FC	46	-	-	-	-
SE	979	-	-	-	-
CE_CF	949	-	737	-	212
CE_CQ	763	-	14	-	749
CE_FC	766	-	39	-	727
CE_SE	981	-	757	-	224
CF_CQ	928	-	17	-	911
CF_FC	929	-	44	-	885
CF_SE	983	-	923	-	60
CQ_FC	46	-	18	-	28
CQ_SE	979	-	18	-	961
FC_SE	979	-	46	-	933
CE_CF_CQ	950	740	14	726	210
CE_CF_FC	950	744	38	706	206
CE_CF_SE	983	947	735	212	36
CE_CQ_FC	766	43	14	29	723
CE_CQ_SE	981	761	14	747	220
CE_FC_SE	981	764	39	725	217
CF_CQ_FC	929	45	17	28	884
CF_CQ_SE	983	924	17	907	59
CF_FC_SE	983	925	44	881	58
CQ_FC_SE	979	46	18	28	933
CE_CF_CQ_FC	950	927	14	913	23
CE_CF_CQ_SE	983	948	14	934	35
CE_CF_FC_SE	983	948	38	910	35
CE_CQ_FC_SE	981	764	14	750	217
CF_CQ_FC_SE	983	925	17	908	58
CE_CF_CQ_FC_SE	983	948	14	934	35

## Sheet: falsepositives
Combination	Union	Rosette	Intersect	Double	Unique
CE	73	-	-	-	-
CF	12	-	-	-	-
CQ	0	-	-	-	-
FC	42	-	-	-	-
SE	31	-	-	-	-
CE_CF	74	-	11	-	63
CE_CQ	73	-	0	-	73
CE_FC	115	-	0	-	115
CE_SE	93	-	11	-	82
CF_CQ	12	-	0	-	12
CF_FC	54	-	0	-	54
CF_SE	34	-	9	-	25
CQ_FC	42	-	0	-	42
CQ_SE	31	-	0	-	31
FC_SE	73	-	0	-	73
CE_CF_CQ	74	11	0	11	63
CE_CF_FC	116	11	0	11	105
CE_CF_SE	93	15	8	7	78
CE_CQ_FC	115	0	0	0	115
CE_CQ_SE	93	11	0	11	82
CE_FC_SE	135	11	0	11	124
CF_CQ_FC	54	0	0	0	54
CF_CQ_SE	34	9	0	9	25
CF_FC_SE	76	9	0	9	67
CQ_FC_SE	73	0	0	0	73
CE_CF_CQ_FC	116	12	0	12	104
CE_CF_CQ_SE	93	15	0	15	78
CE_CF_FC_SE	135	15	0	15	120
CE_CQ_FC_SE	135	11	0	11	124
CF_CQ_FC_SE	76	9	0	9	67
CE_CF_CQ_FC_SE	135	15	0	15	120

## Sheet: falsenegatives
Combination	Union	Rosette	Intersect	Double	Unique
CE	241	-	-	-	-
CF	73	-	-	-	-
CQ	982	-	-	-	-
FC	954	-	-	-	-
SE	21	-	-	-	-
CE_CF	51	-	263	-	788
CE_CQ	237	-	986	-	251
CE_FC	234	-	961	-	273
CE_SE	19	-	243	-	776
CF_CQ	72	-	983	-	89
CF_FC	71	-	956	-	115
CF_SE	17	-	77	-	940
CQ_FC	954	-	982	-	972
CQ_SE	21	-	982	-	39
FC_SE	21	-	954	-	67
CE_CF_CQ	50	260	986	274	790
CE_CF_FC	50	256	962	294	794
CE_CF_SE	17	53	265	788	964
CE_CQ_FC	234	957	986	971	277
CE_CQ_SE	19	239	986	253	780
CE_FC_SE	19	236	961	275	783
CF_CQ_FC	71	955	983	972	116
CF_CQ_SE	17	76	983	93	941
CF_FC_SE	17	75	956	119	942
CQ_FC_SE	21	954	982	972	67
CE_CF_CQ_FC	50	73	986	87	977
CE_CF_CQ_SE	17	52	986	66	965
CE_CF_FC_SE	17	52	962	90	965
CE_CQ_FC_SE	19	236	986	250	783
CF_CQ_FC_SE	17	75	983	92	942
CE_CF_CQ_FC_SE	17	52	986	66	965

## Sheet: precision
Combination	Union	Rosette	Intersect	Double	Unique
CE	0.91226	-	-	-	-
CF	0.98722	-	-	-	-
CQ	1	-	-	-	-
FC	0.522727	-	-	-	-
SE	0.969307	-	-	-	-
CE_CF	0.927664	-	0.985294	-	0.770909
CE_CQ	0.912679	-	1	-	0.911192
CE_FC	0.869467	-	1	-	0.86342
CE_SE	0.913408	-	0.985677	-	0.732026
CF_CQ	0.987234	-	1	-	0.986999
CF_FC	0.945066	-	1	-	0.942492
CF_SE	0.966568	-	0.990343	-	0.705882
CQ_FC	0.522727	-	1	-	0.4
CQ_SE	0.969307	-	1	-	0.96875
FC_SE	0.930608	-	1	-	0.927435
CE_CF_CQ	0.927734	0.985353	1	0.985075	0.769231
CE_CF_FC	0.891182	0.98543	1	0.984658	0.662379
CE_CF_SE	0.913569	0.984407	0.989233	0.968037	0.315789
CE_CQ_FC	0.869467	1	1	1	0.862768
CE_CQ_SE	0.913408	0.985751	1	0.985488	0.728477
CE_FC_SE	0.879032	0.985806	1	0.985054	0.636364
CF_CQ_FC	0.945066	1	1	1	0.942431
CF_CQ_SE	0.966568	0.990354	1	0.990175	0.702381
CF_FC_SE	0.928234	0.990364	1	0.989888	0.464
CQ_FC_SE	0.930608	1	1	1	0.927435
CE_CF_CQ_FC	0.891182	0.98722	1	0.987027	0.181102
CE_CF_CQ_SE	0.913569	0.984424	1	0.984194	0.309735
CE_CF_FC_SE	0.879249	0.984424	1	0.983784	0.225806
CE_CQ_FC_SE	0.879032	0.985806	1	0.985545	0.636364
CF_CQ_FC_SE	0.928234	0.990364	1	0.990185	0.464
CE_CF_CQ_FC_SE	0.879249	0.984424	1	0.984194	0.225806

## Sheet: recall
Combination	Union	Rosette	Intersect	Double	Unique
CE	0.759	-	-	-	-
CF	0.927	-	-	-	-
CQ	0.018	-	-	-	-
FC	0.046	-	-	-	-
SE	0.979	-	-	-	-
CE_CF	0.949	-	0.737	-	0.212
CE_CQ	0.763	-	0.014	-	0.749
CE_FC	0.766	-	0.039	-	0.727
CE_SE	0.981	-	0.757	-	0.224
CF_CQ	0.928	-	0.017	-	0.911
CF_FC	0.929	-	0.044	-	0.885
CF_SE	0.983	-	0.923	-	0.06
CQ_FC	0.046	-	0.018	-	0.028
CQ_SE	0.979	-	0.018	-	0.961
FC_SE	0.979	-	0.046	-	0.933
CE_CF_CQ	0.95	0.74	0.014	0.726	0.21
CE_CF_FC	0.95	0.744	0.038	0.706	0.206
CE_CF_SE	0.983	0.947	0.735	0.212	0.036
CE_CQ_FC	0.766	0.043	0.014	0.029	0.723
CE_CQ_SE	0.981	0.761	0.014	0.747	0.22
CE_FC_SE	0.981	0.764	0.039	0.725	0.217
CF_CQ_FC	0.929	0.045	0.017	0.028	0.884
CF_CQ_SE	0.983	0.924	0.017	0.907	0.059
CF_FC_SE	0.983	0.925	0.044	0.881	0.058
CQ_FC_SE	0.979	0.046	0.018	0.028	0.933
CE_CF_CQ_FC	0.95	0.927	0.014	0.913	0.023
CE_CF_CQ_SE	0.983	0.948	0.014	0.934	0.035
CE_CF_FC_SE	0.983	0.948	0.038	0.91	0.035
CE_CQ_FC_SE	0.981	0.764	0.014	0.75	0.217
CF_CQ_FC_SE	0.983	0.925	0.017	0.908	0.058
CE_CF_CQ_FC_SE	0.983	0.948	0.014	0.934	0.035

## Sheet: f-score
Combination	Union	Rosette	Intersect	Double	Unique
CE	0.828603	-	-	-	-
CF	0.956163	-	-	-	-
CQ	0.0353635	-	-	-	-
FC	0.0845588	-	-	-	-
SE	0.974129	-	-	-	-
CE_CF	0.938211	-	0.843249	-	0.332549
CE_CQ	0.831155	-	0.0276134	-	0.822173
CE_FC	0.81446	-	0.0750722	-	0.789359
CE_SE	0.945998	-	0.856335	-	0.343032
CF_CQ	0.956701	-	0.0334317	-	0.947478
CF_FC	0.936964	-	0.0842912	-	0.912842
CF_SE	0.974715	-	0.955487	-	0.110599
CQ_FC	0.0845588	-	0.0353635	-	0.0523364
CQ_SE	0.974129	-	0.0353635	-	0.964859
FC_SE	0.954191	-	0.0879541	-	0.930209
CE_CF_CQ	0.938735	0.845231	0.0276134	0.835924	0.329929
CE_CF_FC	0.919652	0.847863	0.0732177	0.822365	0.314264
CE_CF_SE	0.947013	0.965341	0.843373	0.347826	0.064632
CE_CQ_FC	0.81446	0.0824545	0.0276134	0.0563654	0.786725
CE_CQ_SE	0.945998	0.858916	0.0276134	0.849829	0.337942
CE_FC_SE	0.927221	0.860845	0.0750722	0.835253	0.323639
CF_CQ_FC	0.936964	0.0861244	0.0334317	0.0544747	0.912281
CF_CQ_SE	0.974715	0.956027	0.0334317	0.946764	0.108856
CF_FC_SE	0.954832	0.956567	0.0842912	0.932275	0.103111
CQ_FC_SE	0.954191	0.0879541	0.0353635	0.0544747	0.930209
CE_CF_CQ_FC	0.919652	0.956163	0.0276134	0.948571	0.0408163
CE_CF_CQ_SE	0.947013	0.965869	0.0276134	0.95844	0.0628931
CE_CF_FC_SE	0.928234	0.965869	0.0732177	0.945455	0.0606061
CE_CQ_FC_SE	0.927221	0.860845	0.0276134	0.851789	0.323639
CF_CQ_FC_SE	0.954832	0.956567	0.0334317	0.947314	0.103111
CE_CF_CQ_FC_SE	0.928234	0.965869	0.0276134	0.95844	0.0606061
