# Supplementary material for: Comparative analysis of eccDNA and circRNA tools shows increased accuracy of tool combination
Source: Gigascience. 2026 Feb 25;15:giag017. doi: 10.1093/gigascience/giag017 (PMC13154841; doi:10.1093/gigascience/giag017)
Supplement: giag017_Supplemental_Files [file giag017_supplemental_files.zip › SupplementaryMaterial17.xlsx]

## Sheet: precision
	Double	Intersect	Rosette	Union	Unique
Double	-	0.0753809	1	0.0361291	5.891e-05
Intersect	0.0753809	-	0.334267	2.37486e-07	5.91826e-12
Rosette	1	0.334267	-	0.00549709	3.86617e-06
Union	0.0361291	2.37486e-07	0.00549709	-	1
Unique	5.891e-05	5.91826e-12	3.86617e-06	1	-

## Sheet: recall
	Double	Intersect	Rosette	Union	Unique
Double	-	0.0161221	1	0.00115562	0.847692
Intersect	0.0161221	-	3.599e-05	2.39954e-11	1
Rosette	1	3.599e-05	-	0.175132	0.013588
Union	0.00115562	2.39954e-11	0.175132	-	2.41884e-07
Unique	0.847692	1	0.013588	2.41884e-07	-

## Sheet: fscore
	Double	Intersect	Rosette	Union	Unique
Double	-	0.000203143	1	1	0.0165748
Intersect	0.000203143	-	3.57481e-08	0.000224959	1
Rosette	1	3.57481e-08	-	0.960733	1.6934e-05
Union	1	0.000224959	0.960733	-	0.0179171
Unique	0.0165748	1	1.6934e-05	0.0179171	-
