# Supplementary material for: Comparative analysis of eccDNA and circRNA tools shows increased accuracy of tool combination
Source: Gigascience. 2026 Feb 25;15:giag017. doi: 10.1093/gigascience/giag017 (PMC13154841; doi:10.1093/gigascience/giag017)
Supplement: giag017_Supplemental_Files [file giag017_supplemental_files.zip › SupplementaryMaterial18.xlsx]

## Sheet: Circle-Seq
Tool	Unfilter	Filter-split	Filter-duplicates	Filter
CIRCexplorer2	12434	2566	877	665
Circle-Map	2773	1516	487	1159
Circle_finder	7640	1441	1034	1061
ecc_finder-bwa	2402	1168	2402	1168
ecc_finder-minimap2	2305	1107	2305	1107

## Sheet: ATAC-seq
Tool	Unfilter	Filter-split	Filter-duplicates	Filter
CIRCexplorer2	26817	12789	9551	8178
Circle-Map	38596	10196	23694	9283
Circle_finder	24054	11340	18950	10049
ecc_finder-bwa	8343	4643	8343	4643
ecc_finder-minimap2	6284	3307	6284	3307

## Sheet: RNase(-)
Tool	Unfilter	Filter-split	Filter-duplicates	Filter
CIRCexplorer2	2880	1361	2086	1099
circRNA_finder	5497	2257	4060	1844
CIRIquant	5195	2701	3448	1997
find_circ	4699	2966	1815	1328
segemehl	16450	6231	7027	3249

## Sheet: RNase(+)
Tool	Unfilter	Filter-split	Filter-duplicates	Filter
CIRCexplorer2	13036	3815	7507	2781
circRNA_finder	32061	4729	15920	2578
CIRIquant	15481	5060	8760	3640
find_circ	14824	4529	5535	2548
segemehl	55571	14331	23715	3077
