# Supplementary material for: Comparative analysis of eccDNA and circRNA tools shows increased accuracy of tool combination
Source: Gigascience. 2026 Feb 25;15:giag017. doi: 10.1093/gigascience/giag017 (PMC13154841; doi:10.1093/gigascience/giag017)
Supplement: giag017_Supplemental_Files [file giag017_supplemental_files.zip › SupplementaryMaterial19.xlsx]

## Sheet: truepositives
Filtering	Non_Informative	Non_Informative_%	CJ_Reads_<9	CJ_Reads_<9_%	CJ_Reads_≥9	CJ_Reads_≥9_%	ACJ_Median_<9	ACJ_Mean_<9	ACJ_Median_≥9	ACJ_Mean_≥9	p<CJ_alpha_<9_%	pFDR<CJ_alpha_<9_%	p<CJ_alpha_≥9_%	pFDR<CJ_alpha_≥9_%
Simulated	85	0.085	12	0.012	903	0.903	1	0.789179	0.0566037	0.094437	0.333333	0	0.109635	0.0741971
unfilter	13	0.0140998	9	0.00976139	900	0.976139	1	0.773555	0.0558731	0.0927022	0.444444	0	0.107778	0.0733333
filter-split	10	0.0109649	8	0.00877193	894	0.980263	1	0.807522	0.0555559	0.0910524	0.5	0	0.106264	0.0727069
filter-duplicates	11	0.0120482	7	0.00766703	895	0.980285	1	0.780025	0.0556923	0.0917813	0.428571	0	0.107263	0.0726257
filter	10	0.0109769	8	0.00878156	893	0.980241	1	0.807522	0.0555563	0.0911377	0.5	0	0.106383	0.0727884

## Sheet: falsepositives
Filtering	Non_Informative	Non_Informative_%	CJ_Reads_<9	CJ_Reads_<9_%	CJ_Reads_≥9	CJ_Reads_≥9_%	ACJ_Median_<9	ACJ_Mean_<9	ACJ_Median_≥9	ACJ_Mean_≥9	p<CJ_alpha_<9_%	pFDR<CJ_alpha_<9_%	p<CJ_alpha_≥9_%	pFDR<CJ_alpha_≥9_%
unfilter	311	0.150242	63	0.0304348	1696	0.819324	1	0.698131	0.118644	0.367436	0.269841	0.15873	0.386203	0.356132
filter-split	36	0.246575	5	0.0342466	105	0.719178	1	0.880886	0.0769231	0.264072	0.4	0.2	0.27619	0.266667
filter-duplicates	105	0.316265	38	0.114458	189	0.569277	1	0.654774	1	0.951647	0.210526	0.184211	0.94709	0.941799
filter	27	0.55102	5	0.102041	17	0.346939	1	0.880886	0.809524	0.646288	0.4	0.2	0.647059	0.647059

## Sheet: RNase(-)
Software	Unfilter	Filter-split	Filter-duplicates	Filter
CIRCexplorer2	2880	1361	2086	1099
circRNA_finder	5497	2257	4060	1844
CIRIquant	5195	2701	3448	1997
find_circ	4699	2966	1815	1328
segemehl	16450	6231	7027	3249

## Sheet: RNase(+)
Software	Unfilter	Filter-split	Filter-duplicates	Filter
CIRCexplorer2	13036	3815	7507	2781
circRNA_finder	32061	4729	15920	2578
CIRIquant	15481	5060	8760	3640
find_circ	14824	4529	5535	2548
segemehl	55571	14331	23715	3077
