# Supplementary material for: Comparative analysis of eccDNA and circRNA tools shows increased accuracy of tool combination
Source: Gigascience. 2026 Feb 25;15:giag017. doi: 10.1093/gigascience/giag017 (PMC13154841; doi:10.1093/gigascience/giag017)
Supplement: giag017_Supplemental_Files [file giag017_supplemental_files.zip › SupplementaryMaterial2.xlsx]

## Sheet: counts
Tool	Coverage	Unfilter	Filter_split	Filter_duplicates	Filter
CIRCexplorer2	5	940	940	839	839
CIRCexplorer2	7	1021	1021	892	892
CIRCexplorer2	10	1049	1049	930	930
CIRCexplorer2	15	1096	1096	867	867
CIRCexplorer2	20	1177	1177	838	838
CIRCexplorer2	30	1255	1255	832	832
CIRCexplorer2	50	1547	1547	720	720
CIRCexplorer2	70	1724	1724	690	690
CIRCexplorer2	100	2008	2008	638	638
circRNA_finder	5	915	713	878	710
circRNA_finder	7	998	826	913	820
circRNA_finder	10	1023	884	930	877
circRNA_finder	15	1060	928	941	917
circRNA_finder	20	1121	933	950	920
circRNA_finder	30	1191	955	957	939
circRNA_finder	50	1413	979	969	952
circRNA_finder	70	1555	1013	970	955
circRNA_finder	100	1775	1041	972	962
CIRIquant	5	15	14	14	14
CIRIquant	7	13	13	13	13
CIRIquant	10	16	16	16	16
CIRIquant	15	15	15	15	15
CIRIquant	20	15	15	15	15
CIRIquant	30	18	18	18	18
CIRIquant	50	14	14	14	14
CIRIquant	70	19	18	19	18
CIRIquant	100	16	16	16	16
find_circ	5	203	26	198	26
find_circ	7	234	28	224	28
find_circ	10	342	42	332	42
find_circ	15	470	60	413	60
find_circ	20	645	83	584	82
find_circ	30	954	90	863	88
find_circ	50	1414	154	1362	152
find_circ	70	1958	301	1732	295
find_circ	100	2688	487	2407	451
segemehl	5	3390	3093	971	964
segemehl	7	4768	4361	987	984
segemehl	10	6783	6133	997	994
segemehl	15	10058	9191	1006	1005
segemehl	20	13365	12188	1005	1002
segemehl	30	20031	18238	1011	1010
segemehl	50	33197	30247	1015	1014
segemehl	70	46727	42538	1022	1019
segemehl	100	66373	60442	1016	1016

## Sheet: truepositives
Tool	Coverage	Unfilter	Filter_split	Filter_duplicates	Filter
CIRCexplorer2	5	883	883	814	814
CIRCexplorer2	7	918	918	864	864
CIRCexplorer2	10	937	937	897	897
CIRCexplorer2	15	949	949	823	823
CIRCexplorer2	20	955	955	779	779
CIRCexplorer2	30	965	965	759	759
CIRCexplorer2	50	969	969	598	598
CIRCexplorer2	70	970	970	546	546
CIRCexplorer2	100	975	975	460	460
circRNA_finder	5	871	706	865	703
circRNA_finder	7	910	820	897	815
circRNA_finder	10	925	874	909	867
circRNA_finder	15	938	914	918	906
circRNA_finder	20	939	915	919	908
circRNA_finder	30	950	935	919	927
circRNA_finder	50	953	942	899	934
circRNA_finder	70	954	947	900	938
circRNA_finder	100	959	951	877	942
CIRIquant	5	14	14	14	14
CIRIquant	7	13	13	13	13
CIRIquant	10	16	16	16	16
CIRIquant	15	15	15	15	15
CIRIquant	20	15	15	15	15
CIRIquant	30	18	18	18	18
CIRIquant	50	14	14	14	14
CIRIquant	70	19	18	19	18
CIRIquant	100	16	16	16	16
find_circ	5	40	25	39	25
find_circ	7	40	27	39	27
find_circ	10	42	36	42	36
find_circ	15	51	42	44	42
find_circ	20	52	45	49	45
find_circ	30	55	46	53	46
find_circ	50	56	49	56	49
find_circ	70	63	51	61	50
find_circ	100	64	52	59	51
segemehl	5	956	951	948	943
segemehl	7	975	972	966	962
segemehl	10	982	981	973	972
segemehl	15	986	986	976	977
segemehl	20	986	986	977	977
segemehl	30	988	988	978	979
segemehl	50	989	989	977	979
segemehl	70	989	988	978	979
segemehl	100	989	989	978	980

## Sheet: falsenegatives
Tool	Coverage	Unfilter	Filter_split	Filter_duplicates	Filter
CIRCexplorer2	5	117	117	186	186
CIRCexplorer2	7	82	82	136	136
CIRCexplorer2	10	63	63	103	103
CIRCexplorer2	15	51	51	177	177
CIRCexplorer2	20	45	45	221	221
CIRCexplorer2	30	35	35	241	241
CIRCexplorer2	50	31	31	402	402
CIRCexplorer2	70	30	30	454	454
CIRCexplorer2	100	25	25	540	540
circRNA_finder	5	129	294	135	297
circRNA_finder	7	90	180	103	185
circRNA_finder	10	75	126	91	133
circRNA_finder	15	62	86	82	94
circRNA_finder	20	61	85	81	92
circRNA_finder	30	50	65	81	73
circRNA_finder	50	47	58	101	66
circRNA_finder	70	46	53	100	62
circRNA_finder	100	41	49	123	58
CIRIquant	5	986	986	986	986
CIRIquant	7	987	987	987	987
CIRIquant	10	984	984	984	984
CIRIquant	15	985	985	985	985
CIRIquant	20	985	985	985	985
CIRIquant	30	982	982	982	982
CIRIquant	50	986	986	986	986
CIRIquant	70	981	982	981	982
CIRIquant	100	984	984	984	984
find_circ	5	960	975	961	975
find_circ	7	960	973	961	973
find_circ	10	958	964	958	964
find_circ	15	949	958	956	958
find_circ	20	948	955	951	955
find_circ	30	945	954	947	954
find_circ	50	944	951	944	951
find_circ	70	937	949	939	950
find_circ	100	936	948	941	949
segemehl	5	44	49	52	57
segemehl	7	25	28	34	38
segemehl	10	18	19	27	28
segemehl	15	14	14	24	23
segemehl	20	14	14	23	23
segemehl	30	12	12	22	21
segemehl	50	11	11	23	21
segemehl	70	11	12	22	21
segemehl	100	11	11	22	20

## Sheet: falsepositives
Tool	Coverage	Unfilter	Filter_split	Filter_duplicates	Filter
CIRCexplorer2	5	57	57	25	25
CIRCexplorer2	7	103	103	28	28
CIRCexplorer2	10	112	112	33	33
CIRCexplorer2	15	147	147	44	44
CIRCexplorer2	20	222	222	59	59
CIRCexplorer2	30	290	290	73	73
CIRCexplorer2	50	578	578	122	122
CIRCexplorer2	70	754	754	144	144
CIRCexplorer2	100	1033	1033	178	178
circRNA_finder	5	44	7	13	7
circRNA_finder	7	88	6	16	5
circRNA_finder	10	98	10	21	10
circRNA_finder	15	122	14	23	11
circRNA_finder	20	182	18	31	12
circRNA_finder	30	241	20	38	12
circRNA_finder	50	460	37	70	18
circRNA_finder	70	601	66	70	17
circRNA_finder	100	816	90	95	20
CIRIquant	5	1	0	0	0
CIRIquant	7	0	0	0	0
CIRIquant	10	0	0	0	0
CIRIquant	15	0	0	0	0
CIRIquant	20	0	0	0	0
CIRIquant	30	0	0	0	0
CIRIquant	50	0	0	0	0
CIRIquant	70	0	0	0	0
CIRIquant	100	0	0	0	0
find_circ	5	163	1	159	1
find_circ	7	194	1	185	1
find_circ	10	300	6	290	6
find_circ	15	419	18	369	18
find_circ	20	593	38	535	37
find_circ	30	899	44	810	42
find_circ	50	1358	105	1306	103
find_circ	70	1895	250	1671	245
find_circ	100	2624	435	2348	400
segemehl	5	2434	2142	23	21
segemehl	7	3793	3389	21	22
segemehl	10	5801	5152	24	22
segemehl	15	9072	8205	30	28
segemehl	20	12379	11202	28	25
segemehl	30	19043	17250	33	31
segemehl	50	32208	29258	38	35
segemehl	70	45738	41550	44	40
segemehl	100	65384	59453	38	36

## Sheet: precision
Tool	Coverage	Unfilter	Filter_split	Filter_duplicates	Filter
CIRCexplorer2	5	0.939362	0.939362	0.970203	0.970203
CIRCexplorer2	7	0.899119	0.899119	0.96861	0.96861
CIRCexplorer2	10	0.893232	0.893232	0.964516	0.964516
CIRCexplorer2	15	0.865876	0.865876	0.94925	0.94925
CIRCexplorer2	20	0.811385	0.811385	0.929594	0.929594
CIRCexplorer2	30	0.768924	0.768924	0.91226	0.91226
CIRCexplorer2	50	0.626374	0.626374	0.830556	0.830556
CIRCexplorer2	70	0.562645	0.562645	0.791304	0.791304
CIRCexplorer2	100	0.485558	0.485558	0.721003	0.721003
circRNA_finder	5	0.951913	0.990182	0.985194	0.990141
circRNA_finder	7	0.911824	0.992736	0.982475	0.993902
circRNA_finder	10	0.904203	0.988688	0.977419	0.988597
circRNA_finder	15	0.884906	0.984914	0.975558	0.988004
circRNA_finder	20	0.837645	0.980707	0.967368	0.986957
circRNA_finder	30	0.797649	0.979058	0.960293	0.98722
circRNA_finder	50	0.674452	0.962206	0.927761	0.981092
circRNA_finder	70	0.613505	0.934847	0.927835	0.982199
circRNA_finder	100	0.540282	0.913545	0.902263	0.97921
CIRIquant	5	0.933333	1	1	1
CIRIquant	7	1	1	1	1
CIRIquant	10	1	1	1	1
CIRIquant	15	1	1	1	1
CIRIquant	20	1	1	1	1
CIRIquant	30	1	1	1	1
CIRIquant	50	1	1	1	1
CIRIquant	70	1	1	1	1
CIRIquant	100	1	1	1	1
find_circ	5	0.197044	0.961538	0.19697	0.961538
find_circ	7	0.17094	0.964286	0.174107	0.964286
find_circ	10	0.122807	0.857143	0.126506	0.857143
find_circ	15	0.108511	0.7	0.106538	0.7
find_circ	20	0.0806202	0.542169	0.0839041	0.54878
find_circ	30	0.057652	0.511111	0.0614137	0.522727
find_circ	50	0.039604	0.318182	0.041116	0.322368
find_circ	70	0.0321757	0.169435	0.0352194	0.169492
find_circ	100	0.0238095	0.106776	0.0245118	0.113082
segemehl	5	0.282006	0.307468	0.976313	0.978216
segemehl	7	0.204488	0.222885	0.978723	0.977642
segemehl	10	0.144774	0.159954	0.975928	0.977867
segemehl	15	0.0980314	0.107279	0.970179	0.972139
segemehl	20	0.0737748	0.0808992	0.972139	0.97505
segemehl	30	0.0493235	0.0541726	0.967359	0.969307
segemehl	50	0.0297918	0.0326975	0.962562	0.965483
segemehl	70	0.0211655	0.0232263	0.956947	0.960746
segemehl	100	0.0149006	0.0163628	0.962598	0.964567

## Sheet: recall
Tool	Coverage	Unfilter	Filter_split	Filter_duplicates	Filter
CIRCexplorer2	5	0.883	0.883	0.814	0.814
CIRCexplorer2	7	0.918	0.918	0.864	0.864
CIRCexplorer2	10	0.937	0.937	0.897	0.897
CIRCexplorer2	15	0.949	0.949	0.823	0.823
CIRCexplorer2	20	0.955	0.955	0.779	0.779
CIRCexplorer2	30	0.965	0.965	0.759	0.759
CIRCexplorer2	50	0.969	0.969	0.598	0.598
CIRCexplorer2	70	0.97	0.97	0.546	0.546
CIRCexplorer2	100	0.975	0.975	0.46	0.46
circRNA_finder	5	0.871	0.706	0.865	0.703
circRNA_finder	7	0.91	0.82	0.897	0.815
circRNA_finder	10	0.925	0.874	0.909	0.867
circRNA_finder	15	0.938	0.914	0.918	0.906
circRNA_finder	20	0.939	0.915	0.919	0.908
circRNA_finder	30	0.95	0.935	0.919	0.927
circRNA_finder	50	0.953	0.942	0.899	0.934
circRNA_finder	70	0.954	0.947	0.9	0.938
circRNA_finder	100	0.959	0.951	0.877	0.942
CIRIquant	5	0.014	0.014	0.014	0.014
CIRIquant	7	0.013	0.013	0.013	0.013
CIRIquant	10	0.016	0.016	0.016	0.016
CIRIquant	15	0.015	0.015	0.015	0.015
CIRIquant	20	0.015	0.015	0.015	0.015
CIRIquant	30	0.018	0.018	0.018	0.018
CIRIquant	50	0.014	0.014	0.014	0.014
CIRIquant	70	0.019	0.018	0.019	0.018
CIRIquant	100	0.016	0.016	0.016	0.016
find_circ	5	0.04	0.025	0.039	0.025
find_circ	7	0.04	0.027	0.039	0.027
find_circ	10	0.042	0.036	0.042	0.036
find_circ	15	0.051	0.042	0.044	0.042
find_circ	20	0.052	0.045	0.049	0.045
find_circ	30	0.055	0.046	0.053	0.046
find_circ	50	0.056	0.049	0.056	0.049
find_circ	70	0.063	0.051	0.061	0.05
find_circ	100	0.064	0.052	0.059	0.051
segemehl	5	0.956	0.951	0.948	0.943
segemehl	7	0.975	0.972	0.966	0.962
segemehl	10	0.982	0.981	0.973	0.972
segemehl	15	0.986	0.986	0.976	0.977
segemehl	20	0.986	0.986	0.977	0.977
segemehl	30	0.988	0.988	0.978	0.979
segemehl	50	0.989	0.989	0.977	0.979
segemehl	70	0.989	0.988	0.978	0.979
segemehl	100	0.989	0.989	0.978	0.98

## Sheet: f-score
Tool	Coverage	Unfilter	Filter_split	Filter_duplicates	Filter
CIRCexplorer2	5	0.910309	0.910309	0.885264	0.885264
CIRCexplorer2	7	0.908461	0.908461	0.913319	0.913319
CIRCexplorer2	10	0.914592	0.914592	0.929534	0.929534
CIRCexplorer2	15	0.905534	0.905534	0.881628	0.881628
CIRCexplorer2	20	0.877354	0.877354	0.847661	0.847661
CIRCexplorer2	30	0.855876	0.855876	0.828603	0.828603
CIRCexplorer2	50	0.760895	0.760895	0.695349	0.695349
CIRCexplorer2	70	0.712188	0.712188	0.646154	0.646154
CIRCexplorer2	100	0.648271	0.648271	0.561661	0.561661
circRNA_finder	5	0.909661	0.824285	0.921193	0.822222
circRNA_finder	7	0.910911	0.898138	0.937794	0.895604
circRNA_finder	10	0.914483	0.927813	0.941969	0.923815
circRNA_finder	15	0.91068	0.948133	0.945904	0.945227
circRNA_finder	20	0.885431	0.946715	0.942564	0.945833
circRNA_finder	30	0.867184	0.956522	0.939193	0.956163
circRNA_finder	50	0.789888	0.951996	0.913154	0.956967
circRNA_finder	70	0.746771	0.940884	0.913706	0.959591
circRNA_finder	100	0.691171	0.931896	0.889452	0.960245
CIRIquant	5	0.0275862	0.0276134	0.0276134	0.0276134
CIRIquant	7	0.0256663	0.0256663	0.0256663	0.0256663
CIRIquant	10	0.0314961	0.0314961	0.0314961	0.0314961
CIRIquant	15	0.0295567	0.0295567	0.0295567	0.0295567
CIRIquant	20	0.0295567	0.0295567	0.0295567	0.0295567
CIRIquant	30	0.0353635	0.0353635	0.0353635	0.0353635
CIRIquant	50	0.0276134	0.0276134	0.0276134	0.0276134
CIRIquant	70	0.0372915	0.0353635	0.0372915	0.0353635
CIRIquant	100	0.0314961	0.0314961	0.0314961	0.0314961
find_circ	5	0.0665004	0.0487329	0.0651085	0.0487329
find_circ	7	0.0648298	0.0525292	0.0637255	0.0525292
find_circ	10	0.0625931	0.0690979	0.0630631	0.0690979
find_circ	15	0.0693878	0.0792453	0.0622788	0.0792453
find_circ	20	0.0632219	0.0831025	0.0618687	0.0831793
find_circ	30	0.0562948	0.0844037	0.0568975	0.0845588
find_circ	50	0.046396	0.084922	0.0474174	0.0850694
find_circ	70	0.0425963	0.0784012	0.0446559	0.0772201
find_circ	100	0.0347072	0.0699395	0.0346346	0.0702963
segemehl	5	0.435535	0.464696	0.961948	0.960285
segemehl	7	0.338072	0.362619	0.97232	0.969758
segemehl	10	0.252345	0.27506	0.974462	0.974925
segemehl	15	0.178332	0.193504	0.973081	0.974564
segemehl	20	0.137278	0.14953	0.974564	0.976024
segemehl	30	0.0939565	0.102713	0.97265	0.974129
segemehl	50	0.0578413	0.0633021	0.969727	0.972195
segemehl	70	0.041444	0.0453856	0.967359	0.969787
segemehl	100	0.0293589	0.032193	0.970238	0.972222

## Sheet: coordinates
Tool	Coverage	sqrt(a)	b
CIRCexplorer2	5	8.64	825.65
CIRCexplorer2	7	9.15	875.33
CIRCexplorer2	10	9.15	908.5
CIRCexplorer2	15	9.13	831.4
CIRCexplorer2	20	9.35	790.78
CIRCexplorer2	30	10.04	770.22
CIRCexplorer2	50	10.43	610.64
CIRCexplorer2	70	9.81	555.6
CIRCexplorer2	100	10.38	471.09
circRNA_finder	5	7.34	711.57
circRNA_finder	7	7.87	825.16
circRNA_finder	10	8.09	877.75
circRNA_finder	15	8.27	917.35
circRNA_finder	20	8.27	919.35
circRNA_finder	30	8.33	938.54
circRNA_finder	50	8.33	945.54
circRNA_finder	70	8.4	949.74
circRNA_finder	100	8.4	953.74
CIRIquant	5	2.02	14.8
CIRIquant	7	2.02	13.8
CIRIquant	10	2.59	17.17
CIRIquant	15	2.02	15.8
CIRIquant	20	2.33	15.98
CIRIquant	30	2.54	19.18
CIRIquant	50	2.02	14.8
CIRIquant	70	2.73	19.38
CIRIquant	100	2.55	17.1
find_circ	5	4.08	26.98
find_circ	7	4.79	29.93
find_circ	10	5.06	39.49
find_circ	15	5.24	45.63
find_circ	20	5.78	49.09
find_circ	30	5.48	50.01
find_circ	50	5.75	53.1
find_circ	70	5.98	54.39
find_circ	100	5.98	55.39
segemehl	5	10.52	962.02
segemehl	7	10.63	981.19
segemehl	10	9.85	988.82
segemehl	15	10.33	995.04
segemehl	20	10.07	993.69
segemehl	30	11.74	1000.54
segemehl	50	11.36	997.99
segemehl	70	12.8	1003.92
segemehl	100	14.13	1009.07
