# Supplementary material for: Comparative analysis of eccDNA and circRNA tools shows increased accuracy of tool combination
Source: Gigascience. 2026 Feb 25;15:giag017. doi: 10.1093/gigascience/giag017 (PMC13154841; doi:10.1093/gigascience/giag017)
Supplement: giag017_Supplemental_Files [file giag017_supplemental_files.zip › SupplementaryMaterial20.xlsx]

## Sheet: truepositives
Filtering	Non_Informative	Non_Informative_%	CJ_Reads_<9	CJ_Reads_<9_%	CJ_Reads_≥9	CJ_Reads_≥9_%	ACJ_Median_<9	ACJ_Mean_<9	ACJ_Median_≥9	ACJ_Mean_≥9	p<CJ_alpha_<9_%	pFDR<CJ_alpha_<9_%	p<CJ_alpha_≥9_%	pFDR<CJ_alpha_≥9_%
Simulated	7	0.007	16	0.016	977	0.977	0.267857	0.365232	0.0697674	0.21852	0	0	0.269191	0.233367
unfilter	1	0.00101112	14	0.0141557	974	0.984833	0.208267	0.274551	0.0697674	0.217896	0	0	0.270021	0.234086
filter-split	1	0.00101112	14	0.0141557	974	0.984833	0.208267	0.274551	0.0697674	0.217896	0	0	0.270021	0.234086
filter-duplicates	1	0.00102041	14	0.0142857	965	0.984694	0.208267	0.274551	0.0697674	0.218704	0	0	0.270466	0.234197
filter	1	0.00101729	14	0.0142421	968	0.984741	0.208267	0.274551	0.0697674	0.218912	0	0	0.271694	0.235537

## Sheet: falsepositives
Filtering	Non_Informative	Non_Informative_%	CJ_Reads_<9	CJ_Reads_<9_%	CJ_Reads_≥9	CJ_Reads_≥9_%	ACJ_Median_<9	ACJ_Mean_<9	ACJ_Median_≥9	ACJ_Mean_≥9	p<CJ_alpha_<9_%	pFDR<CJ_alpha_<9_%	p<CJ_alpha_≥9_%	pFDR<CJ_alpha_≥9_%
unfilter	20	0.00910747	37	0.0168488	2139	0.974044	0.285714	0.488883	0.025641	0.228855	0.189189	0	0.281907	0.26087
filter-split	17	0.0131072	36	0.0277564	1244	0.959136	0.267857	0.474685	0.135135	0.375487	0.194444	0	0.437299	0.412379
filter-duplicates	10	0.0109769	14	0.0153677	887	0.973655	0.0946752	0.296934	0	0.0761539	0.214286	0	0.122886	0.109357
filter	8	0.0567376	15	0.106383	118	0.836879	0.0961035	0.343805	0.799992	0.490713	0.2	0	0.550847	0.542373

## Sheet: RNase(-)
Software	Unfilter	Filter-split	Filter-duplicates	Filter
CIRCexplorer2	2880	1361	2086	1099
circRNA_finder	5497	2257	4060	1844
CIRIquant	5195	2701	3448	1997
find_circ	4699	2966	1815	1328
segemehl	16450	6231	7027	3249

## Sheet: RNase(+)
Software	Unfilter	Filter-split	Filter-duplicates	Filter
CIRCexplorer2	13036	3815	7507	2781
circRNA_finder	32061	4729	15920	2578
CIRIquant	15481	5060	8760	3640
find_circ	14824	4529	5535	2548
segemehl	55571	14331	23715	3077
