# Supplementary material for: Comparative analysis of eccDNA and circRNA tools shows increased accuracy of tool combination
Source: Gigascience. 2026 Feb 25;15:giag017. doi: 10.1093/gigascience/giag017 (PMC13154841; doi:10.1093/gigascience/giag017)
Supplement: giag017_Supplemental_Files [file giag017_supplemental_files.zip › SupplementaryMaterial21.xlsx]

## Sheet: Circle-Seq
Tool	Filtering	Non_Informative	Non_Informative_%	CJ_Reads_<9	CJ_Reads_<9_%	CJ_Reads_≥9	CJ_Reads_≥9_%	ACJ_Median_<9	ACJ_Mean_<9	ACJ_Median_≥9	ACJ_Mean_≥9	p<CJ_alpha_<9_%	pFDR<CJ_alpha_<9_%	p<CJ_alpha_≥9_%	pFDR<CJ_alpha_≥9_%
CIRCexplorer2	unfilter	1151	0.0989937	3069	0.263955	7407	0.637052	0.333333	0.395181	0.273967	0.423852	0.0505051	0.0309547	0.593898	0.55218
CIRCexplorer2	filter-split	96	0.0396203	412	0.170037	1915	0.790343	0.2	0.295196	0.12069	0.239693	0.038835	0.0194175	0.356136	0.307572
CIRCexplorer2	filter-duplicates	20	0.0240964	323	0.389157	487	0.586747	0.333333	0.294092	0.218711	0.321701	0.0278638	0.00619195	0.396304	0.320329
CIRCexplorer2	filter	21	0.0323575	103	0.158706	525	0.808937	0.142857	0.214186	0.0909092	0.154022	0.0291262	0.00970874	0.278095	0.215238
Circle-Map	unfilter	17	0.0063244	541	0.201265	2130	0.792411	0.333333	0.361139	0.135135	0.248487	0.0314233	0.0147874	0.340376	0.296714
Circle-Map	filter-split	3	0.00203804	119	0.0808424	1350	0.91712	0.20012	0.285267	0.0848169	0.135954	0.0504202	0.0252101	0.232593	0.185185
Circle-Map	filter-duplicates	6	0.0125	96	0.2	378	0.7875	0.321825	0.363491	0.113596	0.231395	0.0104167	0.0104167	0.31746	0.246032
Circle-Map	filter	3	0.00259291	98	0.0847018	1056	0.912705	0.25	0.296459	0.0812594	0.130258	0.0612245	0.0306122	0.232008	0.176136
Circle_finder	unfilter	9	0.00135644	1754	0.264356	4872	0.734288	0.310464	0.251393	0.202368	0.33219	0.0279361	0.0125428	0.521141	0.476806
Circle_finder	filter-split	4	0.00336417	70	0.058873	1115	0.937763	0.2	0.209731	0.0723405	0.112351	0.0285714	0	0.204484	0.163229
Circle_finder	filter-duplicates	8	0.00778968	394	0.383642	625	0.608569	0.326968	0.257881	0.214724	0.307325	0.0203046	0.00761421	0.392	0.3328
Circle_finder	filter	4	0.00377358	67	0.0632075	989	0.933019	0.2	0.213921	0.070648	0.107986	0.0298507	0	0.197169	0.148635
ecc_finder-bwa	unfilter	81	0.0338063	1125	0.469533	1190	0.496661	0.2	0.247538	0.166667	0.300032	0.0373333	0.0257778	0.373109	0.311765
ecc_finder-bwa	filter-split	40	0.0343938	257	0.22098	866	0.744626	0.200024	0.292484	0.113722	0.28529	0.0428016	0.0233463	0.41455	0.349885
ecc_finder-bwa	filter-duplicates	81	0.0337922	1126	0.469754	1190	0.496454	0.2	0.247911	0.166667	0.300254	0.0373002	0.0204263	0.37395	0.285714
ecc_finder-bwa	filter	40	0.0343938	257	0.22098	866	0.744626	0.200024	0.292484	0.114872	0.284986	0.0428016	0.0194553	0.41224	0.336028
ecc_finder-minimap2	unfilter	73	0.0317391	1067	0.463913	1160	0.504348	0.2	0.264161	0.160117	0.289016	0.0402999	0.0253046	0.369828	0.312069
ecc_finder-minimap2	filter-split	36	0.0326679	221	0.200544	845	0.766788	0.249703	0.310978	0.110498	0.270646	0.0542986	0.0271493	0.411834	0.350296
ecc_finder-minimap2	filter-duplicates	73	0.0317253	1068	0.464146	1160	0.504129	0.2	0.264538	0.158527	0.289557	0.0402622	0.0168539	0.37069	0.287931
ecc_finder-minimap2	filter	36	0.0326679	221	0.200544	845	0.766788	0.249703	0.310978	0.11174	0.271495	0.0542986	0.0226244	0.410651	0.338462

## Sheet: ATAC-seq
Tool	Filtering	Non_Informative	Non_Informative_%	CJ_Reads_<9	CJ_Reads_<9_%	CJ_Reads_≥9	CJ_Reads_≥9_%	ACJ_Median_<9	ACJ_Mean_<9	ACJ_Median_≥9	ACJ_Mean_≥9	p<CJ_alpha_<9_%	pFDR<CJ_alpha_<9_%	p<CJ_alpha_≥9_%	pFDR<CJ_alpha_≥9_%
CIRCexplorer2	unfilter	615	0.0231264	22386	0.8418	3592	0.135073	0.2	0.234966	0.272727	0.327931	0.0202805	0.00196551	0.224666	0.139198
CIRCexplorer2	filter-split	47	0.00368339	9945	0.779389	2768	0.216928	0.111111	0.162315	0.2	0.250141	0.0200101	0.00211161	0.0910405	0.0307081
CIRCexplorer2	filter-duplicates	88	0.00921756	8275	0.866764	1184	0.124018	0.2	0.230801	0.227975	0.278932	0.0194562	0.00145015	0.129223	0.0261824
CIRCexplorer2	filter	23	0.00281311	6383	0.7807	1770	0.216487	0.111111	0.158471	0.2	0.242745	0.0198966	0.00156666	0.0745763	0.0135593
Circle-Map	unfilter	10	0.000260078	32520	0.845774	5920	0.153966	0.142857	0.286267	0.2	0.251233	0.0327491	0.00282903	0.105405	0.0224662
Circle-Map	filter-split	4	0.00039343	8776	0.863185	1387	0.136422	0.333333	0.452232	0.25	0.291761	0.0545807	0.00307657	0.131939	0.0245133
Circle-Map	filter-duplicates	4	0.000168876	20085	0.847969	3597	0.151862	0.142857	0.282394	0.2	0.254325	0.032462	0.00209111	0.107868	0.0189046
Circle-Map	filter	4	0.000431081	8018	0.864102	1257	0.135467	0.333333	0.451131	0.25	0.290275	0.0538788	0.00249439	0.128083	0.0230708
Circle_finder	unfilter	7	0.000299056	20477	0.874824	2923	0.124877	0.2	0.207519	0.230769	0.269202	0.0168482	0.00180691	0.105029	0.0153951
Circle_finder	filter-split	4	0.000353357	8792	0.776678	2524	0.222968	0.111106	0.144653	0.2	0.241939	0.0168335	0.0022748	0.0693344	0.0110935
Circle_finder	filter-duplicates	5	0.000263992	16604	0.876663	2331	0.123073	0.2	0.205764	0.230769	0.267649	0.0165623	0.00126476	0.107679	0.011154
Circle_finder	filter	3	0.000298686	7827	0.779271	2214	0.22043	0.111105	0.14374	0.2	0.240502	0.0164814	0.00217197	0.0731707	0.0108401
ecc_finder-bwa	unfilter	40	0.00479501	6902	0.82738	1400	0.167825	0.2	0.251765	0.285714	0.331025	0.0281078	0.00463634	0.120714	0.0307143
ecc_finder-bwa	filter-split	7	0.00150797	3650	0.786299	985	0.212193	0.2	0.258857	0.333333	0.346905	0.0268493	0.00356164	0.128934	0.0365482
ecc_finder-bwa	filter-duplicates	40	0.00479501	6902	0.82738	1400	0.167825	0.2	0.251765	0.285714	0.33081	0.0281078	0.00289771	0.120714	0.0278571
ecc_finder-bwa	filter	7	0.00150797	3650	0.786299	985	0.212193	0.2	0.258857	0.333333	0.346905	0.0268493	0.00328767	0.128934	0.0345178
ecc_finder-minimap2	unfilter	35	0.00557147	5040	0.802292	1207	0.192136	0.2	0.24749	0.272727	0.324023	0.0279762	0.00436508	0.123447	0.026512
ecc_finder-minimap2	filter-split	6	0.00181543	2496	0.755219	803	0.242965	0.2	0.255751	0.333333	0.342236	0.0268429	0.00320513	0.136986	0.0323786
ecc_finder-minimap2	filter-duplicates	35	0.00557147	5040	0.802292	1207	0.192136	0.2	0.24749	0.272727	0.323774	0.0279762	0.00297619	0.123447	0.0240265
ecc_finder-minimap2	filter	6	0.00181543	2496	0.755219	803	0.242965	0.2	0.255751	0.333333	0.342236	0.0268429	0.00280449	0.136986	0.0323786

## Sheet: RNase(-)
Tool	Filtering	Non_Informative	Non_Informative_%	CJ_Reads_<9	CJ_Reads_<9_%	CJ_Reads_≥9	CJ_Reads_≥9_%	ACJ_Median_<9	ACJ_Mean_<9	ACJ_Median_≥9	ACJ_Mean_≥9	p<CJ_alpha_<9_%	pFDR<CJ_alpha_<9_%	p<CJ_alpha_≥9_%	pFDR<CJ_alpha_≥9_%
CIRCexplorer2	unfilter	0	0	63	0.0219054	2813	0.978095	0.333333	0.346559	0.456522	0.465616	0.047619	0.031746	0.752577	0.731248
CIRCexplorer2	filter-split	0	0	8	0.00587803	1353	0.994122	0.333333	0.288393	0.449735	0.452868	0.125	0.125	0.76201	0.742794
CIRCexplorer2	filter-duplicates	0	0	62	0.029722	2024	0.970278	0.333333	0.340052	0.456033	0.465711	0.0483871	0.0322581	0.745059	0.727767
CIRCexplorer2	filter	0	0	8	0.00727934	1091	0.992721	0.333333	0.288393	0.448276	0.447362	0.125	0.125	0.750687	0.734189
circRNA_finder	unfilter	0	0	258	0.0472701	5200	0.95273	0.333333	0.284558	0.466461	0.473473	0.0310078	0.0232558	0.738846	0.718462
circRNA_finder	filter-split	0	0	51	0.0226969	2196	0.977303	0.333333	0.233622	0.454545	0.460159	0.0196078	0.0196078	0.74408	0.725865
circRNA_finder	filter-duplicates	0	0	256	0.0630542	3804	0.936946	0.333333	0.285479	0.461465	0.470934	0.03125	0.0273438	0.715563	0.696372
circRNA_finder	filter	0	0	51	0.0276573	1793	0.972343	0.333333	0.233622	0.45098	0.454792	0.0196078	0.0196078	0.728388	0.712772
CIRIquant	unfilter	16	0.00309957	225	0.0435878	4921	0.953313	0.428571	0.512309	0.466667	0.475548	0.0844444	0.0711111	0.743142	0.718553
CIRIquant	filter-split	7	0.00260999	62	0.0231171	2613	0.974273	0.439526	0.551198	0.456067	0.466729	0.0967742	0.0806452	0.752392	0.732874
CIRIquant	filter-duplicates	16	0.00464037	210	0.0609049	3222	0.934455	0.428571	0.507531	0.473684	0.479106	0.0809524	0.0714286	0.723153	0.701738
CIRIquant	filter	7	0.00350526	59	0.0295443	1931	0.96695	0.428571	0.546538	0.454545	0.46263	0.0847458	0.0677966	0.738995	0.720352
find_circ	unfilter	13	0.00278432	207	0.044335	4449	0.952881	0.5	0.546645	0.481928	0.485459	0.10628	0.0869565	0.749831	0.726455
find_circ	filter-split	12	0.00407194	100	0.0339328	2835	0.961995	0.714286	0.638817	0.478261	0.482106	0.12	0.11	0.75485	0.735802
find_circ	filter-duplicates	6	0.00330579	122	0.0672176	1687	0.929477	0.5	0.540281	0.5	0.491219	0.0901639	0.0819672	0.724956	0.698281
find_circ	filter	7	0.00527108	55	0.0414157	1266	0.953313	0.5	0.588055	0.478261	0.473146	0.0909091	0.0727273	0.729068	0.706161
segemehl	unfilter	282	0.0217845	1076	0.0831209	11587	0.895095	0.6	0.586304	0.375	0.419565	0.0966543	0.0650558	0.662639	0.641322
segemehl	filter-split	77	0.01574	282	0.0576451	4533	0.926615	0.6	0.601196	0.384686	0.426897	0.113475	0.102837	0.688948	0.671961
segemehl	filter-duplicates	163	0.0231995	636	0.0905209	6227	0.88628	0.541596	0.567107	0.454545	0.46951	0.086478	0.0801887	0.705316	0.685242
segemehl	filter	65	0.0200123	213	0.0655788	2970	0.914409	0.512391	0.578182	0.441077	0.460292	0.107981	0.0985915	0.712795	0.697306

## Sheet: RNase(+)
Tool	Filtering	Non_Informative	Non_Informative_%	CJ_Reads_<9	CJ_Reads_<9_%	CJ_Reads_≥9	CJ_Reads_≥9_%	ACJ_Median_<9	ACJ_Mean_<9	ACJ_Median_≥9	ACJ_Mean_≥9	p<CJ_alpha_<9_%	pFDR<CJ_alpha_<9_%	p<CJ_alpha_≥9_%	pFDR<CJ_alpha_≥9_%
CIRCexplorer2	unfilter	0	0	2643	0.203527	10343	0.796473	0.25	0.273457	0.2	0.24489	0.0238365	0.0132425	0.250604	0.180025
CIRCexplorer2	filter-split	0	0	175	0.0460648	3624	0.953935	0.2	0.195705	0.16129	0.201266	0.04	0.0342857	0.237031	0.195364
CIRCexplorer2	filter-duplicates	0	0	2189	0.291595	5318	0.708405	0.25	0.270545	0.207413	0.264421	0.0228415	0.00822293	0.245769	0.154005
CIRCexplorer2	filter	0	0	173	0.0622078	2608	0.937792	0.2	0.192187	0.142857	0.175148	0.0404624	0.0231214	0.167945	0.103528
circRNA_finder	unfilter	1	3.52001e-05	7867	0.276919	20541	0.723046	0.25	0.25425	0.209581	0.279412	0.0205923	0.0113131	0.328465	0.255684
circRNA_finder	filter-split	0	0	149	0.0423055	3373	0.957694	0.2	0.209235	0.16129	0.211215	0.0536913	0.0469799	0.275719	0.237474
circRNA_finder	filter-duplicates	1	6.28141e-05	6443	0.404711	9476	0.595226	0.25	0.249054	0.230699	0.296446	0.0178488	0.0065187	0.299916	0.203883
circRNA_finder	filter	0	0	148	0.0574088	2430	0.942591	0.2	0.207271	0.142857	0.175532	0.0540541	0.027027	0.180247	0.120576
CIRIquant	unfilter	53	0.00344626	3813	0.247935	11513	0.748618	0.333333	0.324076	0.2	0.27061	0.0335694	0.0170469	0.282116	0.207678
CIRIquant	filter-split	1	0.000198728	450	0.0894277	4581	0.910374	0.25	0.275317	0.172084	0.223431	0.0333333	0.0222222	0.253656	0.210434
CIRIquant	filter-duplicates	49	0.00559361	3073	0.350799	5638	0.643607	0.333333	0.324072	0.230769	0.29371	0.0341686	0.0113895	0.275098	0.17719
CIRIquant	filter	1	0.000274725	426	0.117033	3213	0.882692	0.25	0.267825	0.157895	0.194471	0.0328638	0.00938967	0.176159	0.10582
find_circ	unfilter	55	0.00373591	3427	0.232781	11240	0.763483	0.333333	0.316681	0.2	0.265372	0.0309308	0.0169244	0.280338	0.207918
find_circ	filter-split	27	0.006	416	0.0924444	4057	0.901556	0.333333	0.368002	0.166667	0.223129	0.0432692	0.03125	0.258072	0.216909
find_circ	filter-duplicates	33	0.00596314	1929	0.348572	3572	0.645464	0.333333	0.316487	0.222222	0.287852	0.0228097	0.00829445	0.261198	0.168533
find_circ	filter	24	0.00941915	333	0.130691	2191	0.85989	0.25	0.349245	0.145946	0.185665	0.036036	0.021021	0.157919	0.104975
segemehl	unfilter	978	0.023237	11297	0.268414	29813	0.708349	0.333333	0.353853	0.185185	0.262717	0.0277065	0.0128353	0.387884	0.32667
segemehl	filter-split	36	0.0046979	340	0.044369	7287	0.950933	0.25	0.339525	0.198528	0.282201	0.0470588	0.0235294	0.565253	0.53273
segemehl	filter-duplicates	779	0.0328498	9360	0.394704	13575	0.572447	0.333333	0.347593	0.176471	0.250855	0.0244658	0.00758547	0.261731	0.178343
segemehl	filter	32	0.0104031	318	0.103381	2726	0.886216	0.25	0.322827	0.142857	0.184225	0.0408805	0.0125786	0.224138	0.15664
