# Supplementary material for: Comparative analysis of eccDNA and circRNA tools shows increased accuracy of tool combination
Source: Gigascience. 2026 Feb 25;15:giag017. doi: 10.1093/gigascience/giag017 (PMC13154841; doi:10.1093/gigascience/giag017)
Supplement: giag017_Supplemental_Files [file giag017_supplemental_files.zip › SupplementaryMaterial22.xlsx]

## Sheet: Circle-Seq
Filtering Method	Test	H-statistic	p-value
unfilter	Kruskal-Wallis (Tools)	1088.02	2.98476e-234
filter_split	Kruskal-Wallis (Tools)	397.965	7.65699e-85
filter_duplicates	Kruskal-Wallis (Tools)	62.8772	7.20204e-13
filter	Kruskal-Wallis (Tools)	315.47	4.97935e-67
unfilter
Dunn test	CIRCexplorer2	Circle-Map	Circle_finder	ecc_finder-bwa	ecc_finder-minimap2
CIRCexplorer2	1	9.15192e-67	5.54837e-27	1.66504e-23	2.96932e-27
Circle-Map	9.15192e-67	1	4.09237e-17	0.0269913	0.291584
Circle_finder	5.54837e-27	4.09237e-17	1	0.00303946	8.12073e-05
ecc_finder-bwa	1.66504e-23	0.0269913	0.00303946	1	1
ecc_finder-minimap2	2.96932e-27	0.291584	8.12073e-05	1	1
Filter-split
Dunn test	CIRCexplorer2	Circle-Map	Circle_finder	ecc_finder-bwa	ecc_finder-minimap2
CIRCexplorer2	1	3.08104e-12	7.68302e-21	1	1
Circle-Map	3.08104e-12	1	0.111611	2.46853e-12	1.25968e-09
Circle_finder	7.68302e-21	0.111611	1	1.35608e-19	3.2453e-16
ecc_finder-bwa	1	2.46853e-12	1.35608e-19	1	1
ecc_finder-minimap2	1	1.25968e-09	3.2453e-16	1	1
Filter-duplicates
Dunn test	CIRCexplorer2	Circle-Map	Circle_finder	ecc_finder-bwa	ecc_finder-minimap2
CIRCexplorer2	1	0.000171729	1	0.554244	0.139402
Circle-Map	0.000171729	1	0.000253244	0.0117138	0.0625941
Circle_finder	1	0.000253244	1	0.937007	0.233454
ecc_finder-bwa	0.554244	0.0117138	0.937007	1	1
ecc_finder-minimap2	0.139402	0.0625941	0.233454	1	1
filter
Dunn test	CIRCexplorer2	Circle-Map	Circle_finder	ecc_finder-bwa	ecc_finder-minimap2
CIRCexplorer2	1	1	0.0258188	9.81213e-06	0.000217849
Circle-Map	1	1	0.307524	1.69489e-12	5.15416e-10
Circle_finder	0.0258188	0.307524	1	1.22015e-19	1.73504e-16
ecc_finder-bwa	9.81213e-06	1.69489e-12	1.22015e-19	1	1
ecc_finder-minimap2	0.000217849	5.15416e-10	1.73504e-16	1	1

## Sheet: ATAC-seq
Filtering Method	Test	H-statistic	p-value
unfilter	Kruskal-Wallis (Tools)	682.491	2.154e-146
filter_split	Kruskal-Wallis (Tools)	578.7	6.30663e-124
filter_duplicates	Kruskal-Wallis (Tools)	457.234	1.18559e-97
filter	Kruskal-Wallis (Tools)	577.526	1.13202e-123
unfilter
Dunn test	CIRCexplorer2	Circle-Map	Circle_finder	ecc_finder-bwa	ecc_finder-minimap2
CIRCexplorer2	1	1.02678e-20	4.52609e-06	0.0132099	0.224266
Circle-Map	1.02678e-20	1	0.00679248	1.64342e-23	1.17841e-17
Circle_finder	4.52609e-06	0.00679248	1	2.9549e-11	3.78311e-08
ecc_finder-bwa	0.0132099	1.64342e-23	2.9549e-11	1	1
ecc_finder-minimap2	0.224266	1.17841e-17	3.78311e-08	1	1
Filter-split
Dunn test	CIRCexplorer2	Circle-Map	Circle_finder	ecc_finder-bwa	ecc_finder-minimap2
CIRCexplorer2	1	0.0180137	1	1.51078e-19	1.70814e-15
Circle-Map	0.0180137	1	0.00310282	6.26135e-08	2.8426e-06
Circle_finder	1	0.00310282	1	4.81374e-21	8.41106e-17
ecc_finder-bwa	1.51078e-19	6.26135e-08	4.81374e-21	1	1
ecc_finder-minimap2	1.70814e-15	2.8426e-06	8.41106e-17	1	1
Filter-duplicates
Dunn test	CIRCexplorer2	Circle-Map	Circle_finder	ecc_finder-bwa	ecc_finder-minimap2
CIRCexplorer2	1	0.192215	1	7.1923e-07	4.82269e-05
Circle-Map	0.192215	1	0.284606	2.43471e-19	1.4564e-14
Circle_finder	1	0.284606	1	5.71381e-11	5.11535e-08
ecc_finder-bwa	7.1923e-07	2.43471e-19	5.71381e-11	1	1
ecc_finder-minimap2	4.82269e-05	1.4564e-14	5.11535e-08	1	1
filter
Dunn test	CIRCexplorer2	Circle-Map	Circle_finder	ecc_finder-bwa	ecc_finder-minimap2
CIRCexplorer2	1	0.0073599	1	3.1544e-19	1.3565e-15
Circle-Map	0.0073599	1	0.00356141	1.34027e-07	4.87515e-06
Circle_finder	1	0.00356141	1	7.68316e-21	9.61342e-17
ecc_finder-bwa	3.1544e-19	1.34027e-07	7.68316e-21	1	1
ecc_finder-minimap2	1.3565e-15	4.87515e-06	9.61342e-17	1	1

## Sheet: RNase(-)
Filtering Method	Test	H-statistic	p-value
unfilter	Kruskal-Wallis (Tools)	611.35	5.41657e-131
filter_split	Kruskal-Wallis (Tools)	171.653	4.62084e-36
filter_duplicates	Kruskal-Wallis (Tools)	21.7844	0.000221226
filter	Kruskal-Wallis (Tools)	10.4599	0.0333539
unfilter
Dunn test	CIRCexplorer2	CIRIquant	circRNA_finder	find_circ	segemehl
CIRCexplorer2	1	1	1	0.144307	3.81753e-14
CIRIquant	1	1	1	1	3.28514e-29
circRNA_finder	1	1	1	0.498915	2.73957e-27
find_circ	0.144307	1	0.498915	1	5.26017e-36
segemehl	3.81753e-14	3.28514e-29	2.73957e-27	5.26017e-36	1
Filter-split
Dunn test	CIRCexplorer2	CIRIquant	circRNA_finder	find_circ	segemehl
CIRCexplorer2	1	1	1	0.075921	0.00807018
CIRIquant	1	1	1	0.832374	3.53518e-08
circRNA_finder	1	1	1	0.15321	2.20292e-05
find_circ	0.075921	0.832374	0.15321	1	1.06789e-14
segemehl	0.00807018	3.53518e-08	2.20292e-05	1.06789e-14	1
Filter-duplicates
Dunn test	CIRCexplorer2	CIRIquant	circRNA_finder	find_circ	segemehl
CIRCexplorer2	1	1	1	0.172221	1
CIRIquant	1	1	1	1	0.956309
circRNA_finder	1	1	1	0.255621	1
find_circ	0.172221	1	0.255621	1	0.0718267
segemehl	1	0.956309	1	0.0718267	1
filter
Dunn test	CIRCexplorer2	CIRIquant	circRNA_finder	find_circ	segemehl
CIRCexplorer2	1	1	1	0.524563	1
CIRIquant	1	1	1	1	1
circRNA_finder	1	1	1	1	1
find_circ	0.524563	1	1	1	1
segemehl	1	1	1	1	1

## Sheet: RNase(+)
Filtering Method	Test	H-statistic	p-value
unfilter	Kruskal-Wallis (Tools)	346.473	1.01284e-73
filter_split	Kruskal-Wallis (Tools)	421.579	6.04127e-90
filter_duplicates	Kruskal-Wallis (Tools)	684.664	7.29097e-147
filter	Kruskal-Wallis (Tools)	45.7578	2.76592e-09
unfilter
Dunn test	CIRCexplorer2	CIRIquant	circRNA_finder	find_circ	segemehl
CIRCexplorer2	1	5.92422e-09	7.27526e-13	0.000154276	1
CIRIquant	5.92422e-09	1	1	0.593999	1.06313e-14
circRNA_finder	7.27526e-13	1	1	0.0759016	2.44009e-24
find_circ	0.000154276	0.593999	0.0759016	1	1.25923e-07
segemehl	1	1.06313e-14	2.44009e-24	1.25923e-07	1
Filter-split
Dunn test	CIRCexplorer2	CIRIquant	circRNA_finder	find_circ	segemehl
CIRCexplorer2	1	0.00140812	1	0.0220807	1.10238e-28
CIRIquant	0.00140812	1	0.0304272	1	1.25949e-13
circRNA_finder	1	0.0304272	1	0.240829	1.80814e-23
find_circ	0.0220807	1	0.240829	1	3.07965e-15
segemehl	1.10238e-28	1.25949e-13	1.80814e-23	3.07965e-15	1
Filter-duplicates
Dunn test	CIRCexplorer2	CIRIquant	circRNA_finder	find_circ	segemehl
CIRCexplorer2	1	1.68445e-05	0.000522592	0.0405557	1.24041e-12
CIRIquant	1.68445e-05	1	1	1	1.2665e-39
circRNA_finder	0.000522592	1	1	1	2.29197e-44
find_circ	0.0405557	1	1	1	3.56943e-21
segemehl	1.24041e-12	1.2665e-39	2.29197e-44	3.56943e-21	1
filter
Dunn test	CIRCexplorer2	CIRIquant	circRNA_finder	find_circ	segemehl
CIRCexplorer2	1	0.0073523	1	1	1
CIRIquant	0.0073523	1	0.00116894	0.550141	0.00907349
circRNA_finder	1	0.00116894	1	0.87062	1
find_circ	1	0.550141	0.87062	1	1
segemehl	1	0.00907349	1	1	1
