# Supplementary material for: Comparative analysis of eccDNA and circRNA tools shows increased accuracy of tool combination
Source: Gigascience. 2026 Feb 25;15:giag017. doi: 10.1093/gigascience/giag017 (PMC13154841; doi:10.1093/gigascience/giag017)
Supplement: giag017_Supplemental_Files [file giag017_supplemental_files.zip › SupplementaryMaterial23.xlsx]

## Sheet: Circle-Seq
Combination	Key	Filtering	Non_Informative	Non_Informative_%	CJ_Reads_<9	CJ_Reads_<9_%	CJ_Reads_≥9	CJ_Reads_≥9_%	ACJ_Median_<9	ACJ_Mean_<9	ACJ_Median_≥9	ACJ_Mean_≥9	p<CJ_alpha_<9_%	pFDR<CJ_alpha_<9_%	p<CJ_alpha_≥9_%	pFDR<CJ_alpha_≥9_%
rosette	CE_CM_CF	unfilter	9	0.00135993	1756	0.265337	4853	0.733303	0.250812	0.248426	0.2	0.323965	0.0267654	0.011959	0.510818	0.465485
union	CE_CM_CF	unfilter	1164	0.090058	3390	0.262282	8371	0.64766	0.333333	0.401286	0.28447	0.427149	0.0498525	0.0300885	0.594194	0.551786
intersect	CE_CM_CF	unfilter	4	0.00284293	218	0.15494	1185	0.842217	0.25	0.240973	0.0769231	0.117561	0.0229358	0.00917431	0.177215	0.140928
double	CE_CM_CF	unfilter	5	0.000959509	1538	0.295145	3668	0.703896	0.307233	0.249483	0.272915	0.390646	0.0273082	0.0123537	0.618593	0.570338
unique	CE_CM_CF	unfilter	1155	0.18313	1634	0.259077	3518	0.557793	0.500378	0.565559	0.55487	0.56949	0.0746634	0.0495716	0.70921	0.670836
rosette	CE_CM_CF	filter-split	4	0.00299177	89	0.0665669	1244	0.930441	0.2	0.207539	0.0769207	0.121085	0.0224719	0	0.215434	0.174437
union	CE_CM_CF	filter-split	97	0.0356487	475	0.174568	2149	0.789783	0.2	0.305414	0.125	0.240779	0.0442105	0.0231579	0.360633	0.310377
intersect	CE_CM_CF	filter-split	2	0.00194932	37	0.0360624	987	0.961988	0.2	0.181254	0.0666662	0.101071	0.027027	0	0.183384	0.138804
double	CE_CM_CF	filter-split	2	0.00643087	52	0.167203	257	0.826367	0.2	0.226242	0.142857	0.197946	0.0192308	0	0.338521	0.311284
unique	CE_CM_CF	filter-split	93	0.0671965	386	0.278902	905	0.653902	0.2	0.327981	0.285554	0.40531	0.0492228	0.0284974	0.560221	0.497238
rosette	CE_CM_CF	filter-duplicates	5	0.010917	159	0.347162	294	0.641921	0.331928	0.250699	0.166363	0.246563	0.0125786	0	0.319728	0.251701
union	CE_CM_CF	filter-duplicates	27	0.0148108	643	0.352715	1153	0.632474	0.33333	0.294634	0.2	0.311065	0.0248834	0.00933126	0.39549	0.32784
intersect	CE_CM_CF	filter-duplicates	2	0.0357143	11	0.196429	43	0.767857	0.2	0.198284	0.0769231	0.117822	0	0	0.186047	0.116279
double	CE_CM_CF	filter-duplicates	3	0.00746269	148	0.368159	251	0.624378	0.333263	0.254595	0.199995	0.268619	0.0135135	0	0.342629	0.2749
unique	CE_CM_CF	filter-duplicates	22	0.0161172	484	0.354579	859	0.629304	0.333333	0.309067	0.200106	0.333141	0.0289256	0.0123967	0.42142	0.3539
rosette	CE_CM_CF	filter	4	0.00430108	50	0.0537634	876	0.941935	0.199995	0.186496	0.0670886	0.1044	0.02	0	0.195205	0.143836
union	CE_CM_CF	filter	22	0.0137243	210	0.131004	1371	0.855271	0.2	0.259953	0.0909091	0.148109	0.047619	0.0190476	0.246535	0.19329
intersect	CE_CM_CF	filter	2	0.00600601	8	0.024024	323	0.96997	0.199681	0.191492	0.0588235	0.09505	0	0	0.23839	0.170279
double	CE_CM_CF	filter	2	0.00335008	42	0.0703518	553	0.926298	0.199995	0.185544	0.0731707	0.109861	0.0238095	0	0.169982	0.128391
unique	CE_CM_CF	filter	18	0.0267459	160	0.237741	495	0.735513	0.2	0.282908	0.175416	0.22546	0.05625	0.025	0.337374	0.280808
rosette	CE_CM_EB	unfilter	10	0.0059453	265	0.157551	1407	0.836504	0.2	0.241609	0.0909091	0.142227	0.0226415	0.0113208	0.21393	0.17484
union	CE_CM_EB	unfilter	1238	0.0856333	4470	0.309193	8749	0.605174	0.333333	0.363007	0.294118	0.430485	0.0465324	0.0288591	0.587381	0.542233
intersect	CE_CM_EB	unfilter	1	0.00174825	0	0	571	0.998252			0.0654345	0.103962			0.224168	0.180385
double	CE_CM_EB	unfilter	9	0.00810811	265	0.238739	836	0.753153	0.2	0.241609	0.111149	0.168362	0.0226415	0.0113208	0.206938	0.171053
unique	CE_CM_EB	unfilter	1228	0.0961252	4205	0.329159	7342	0.574716	0.333333	0.370657	0.389651	0.485726	0.048038	0.0299643	0.658949	0.61264
rosette	CE_CM_EB	filter-split	8	0.00634417	60	0.0475813	1193	0.946075	0.2	0.229103	0.0747664	0.121621	0.0333333	0.0166667	0.217938	0.170159
union	CE_CM_EB	filter-split	130	0.039192	728	0.219475	2459	0.741333	0.2	0.298063	0.149606	0.284737	0.0425824	0.021978	0.398943	0.345262
intersect	CE_CM_EB	filter-split	1	0.00208333	0	0	479	0.997917			0.059322	0.0925872			0.237996	0.187891
double	CE_CM_EB	filter-split	7	0.00896287	60	0.0768246	714	0.914213	0.2	0.229103	0.0909105	0.141099	0.0333333	0.0166667	0.204482	0.158263
unique	CE_CM_EB	filter-split	122	0.0593385	668	0.324903	1266	0.615759	0.2	0.304257	0.330402	0.438447	0.0434132	0.0224551	0.56951	0.510269
rosette	CE_CM_EB	filter-duplicates	5	0.0215517	21	0.0905172	206	0.887931	0.2	0.202868	0.0755115	0.116085	0	0	0.218447	0.15534
union	CE_CM_EB	filter-duplicates	102	0.0295738	1524	0.441867	1823	0.528559	0.2	0.2656	0.19997	0.315623	0.0341207	0.0170604	0.387822	0.303346
intersect	CE_CM_EB	filter-duplicates	0	0	0	0	26	1			0.0629084	0.0824269			0.230769	0.153846
double	CE_CM_EB	filter-duplicates	5	0.0242718	21	0.101942	180	0.873786	0.2	0.202868	0.0790963	0.120946	0	0	0.216667	0.155556
unique	CE_CM_EB	filter-duplicates	97	0.0301523	1503	0.467205	1617	0.502642	0.2	0.266476	0.222222	0.341044	0.0345975	0.0172987	0.4094	0.322202
rosette	CE_CM_EB	filter	4	0.00606061	16	0.0242424	640	0.969697	0.17111	0.212249	0.063582	0.111758	0	0	0.253125	0.189062
union	CE_CM_EB	filter	59	0.0274546	442	0.205677	1648	0.766868	0.2	0.278024	0.119997	0.2316	0.0452489	0.020362	0.330097	0.264563
intersect	CE_CM_EB	filter	1	0.00625	0	0	159	0.99375			0.0492875	0.0755331			0.264151	0.207547
double	CE_CM_EB	filter	3	0.006	16	0.032	481	0.962	0.17111	0.212249	0.0722795	0.123733	0	0	0.24948	0.182952
unique	CE_CM_EB	filter	55	0.0369375	426	0.286098	1008	0.676964	0.2	0.280494	0.189169	0.307689	0.0469484	0.0211268	0.378968	0.3125
rosette	CE_CM_EM	unfilter	10	0.00596303	266	0.158617	1401	0.83542	0.200003	0.241452	0.0909091	0.140148	0.0225564	0.0112782	0.214133	0.174875
union	CE_CM_EM	unfilter	1230	0.0857262	4411	0.30743	8707	0.606844	0.333333	0.368583	0.294118	0.43018	0.0473815	0.0287917	0.588492	0.543586
intersect	CE_CM_EM	unfilter	1	0.00169492	0	0	589	0.998305			0.0654345	0.105411			0.219015	0.179966
double	CE_CM_EM	unfilter	9	0.00827967	266	0.24471	812	0.74701	0.200003	0.241452	0.111114	0.165346	0.0225564	0.0112782	0.210591	0.171182
unique	CE_CM_EM	unfilter	1220	0.0962829	4145	0.327125	7306	0.576592	0.333333	0.376741	0.389028	0.485796	0.0489747	0.0299156	0.660279	0.61429
rosette	CE_CM_EM	filter-split	8	0.0063593	60	0.0476948	1190	0.945946	0.2	0.21577	0.0744202	0.120002	0.0333333	0.0166667	0.216807	0.169748
union	CE_CM_EM	filter-split	126	0.0387335	692	0.212727	2435	0.74854	0.2	0.305416	0.147939	0.280513	0.0462428	0.0231214	0.397947	0.34538
intersect	CE_CM_EM	filter-split	1	0.00205761	0	0	485	0.997942			0.0593132	0.0935987			0.241237	0.189691
double	CE_CM_EM	filter-split	7	0.00906736	60	0.0777202	705	0.913212	0.2	0.21577	0.0909126	0.138166	0.0333333	0.0166667	0.2	0.156028
unique	CE_CM_EM	filter-split	118	0.0591479	632	0.316792	1245	0.62406	0.2	0.313927	0.322459	0.433932	0.0474684	0.0237342	0.571084	0.513253
rosette	CE_CM_EM	filter-duplicates	5	0.021097	21	0.0886076	211	0.890295	0.2	0.202868	0.0752741	0.116665	0	0	0.218009	0.161137
union	CE_CM_EM	filter-duplicates	94	0.02811	1466	0.438397	1784	0.533493	0.2	0.278413	0.193062	0.309629	0.0361528	0.0143247	0.387332	0.305493
intersect	CE_CM_EM	filter-duplicates	0	0	0	0	30	1			0.0721363	0.100917			0.2	0.133333
double	CE_CM_EM	filter-duplicates	5	0.0241546	21	0.101449	181	0.874396	0.2	0.202868	0.0769231	0.119275	0	0	0.220994	0.165746
unique	CE_CM_EM	filter-duplicates	89	0.028645	1445	0.465079	1573	0.506276	0.2	0.27951	0.217391	0.335512	0.0366782	0.0145329	0.410045	0.324857
rosette	CE_CM_EM	filter	5	0.00749625	16	0.023988	646	0.968516	0.17111	0.212249	0.0617649	0.110172	0	0	0.250774	0.187307
union	CE_CM_EM	filter	54	0.0259491	406	0.195099	1621	0.778952	0.2	0.286809	0.118364	0.224871	0.0517241	0.0221675	0.328809	0.265885
intersect	CE_CM_EM	filter	1	0.00625	0	0	159	0.99375			0.0495888	0.0763561			0.27044	0.207547
double	CE_CM_EM	filter	4	0.00788955	16	0.0315582	487	0.960552	0.17111	0.212249	0.0690786	0.121213	0	0	0.244353	0.180698
unique	CE_CM_EM	filter	49	0.0346535	390	0.275813	975	0.689533	0.200004	0.289868	0.185176	0.300866	0.0538462	0.0230769	0.380513	0.317949
rosette	CE_CF_EB	unfilter	15	0.00231303	1718	0.264919	4752	0.732768	0.303964	0.251888	0.200002	0.327275	0.0279395	0.0128056	0.516414	0.470328
union	CE_CF_EB	unfilter	1225	0.0898489	4229	0.31018	8180	0.599971	0.333315	0.354573	0.288588	0.429254	0.0468196	0.0293214	0.58912	0.545599
intersect	CE_CF_EB	unfilter	1	0.00185529	1	0.00185529	537	0.996289	0.000316409	0.000316409	0.0611148	0.0901869	0	0	0.20298	0.160149
double	CE_CF_EB	unfilter	14	0.00235452	1717	0.288766	4215	0.70888	0.304132	0.252034	0.2375	0.357481	0.0279557	0.012813	0.556346	0.509846
unique	CE_CF_EB	unfilter	1210	0.169254	2511	0.351238	3428	0.479508	0.333333	0.42483	0.582459	0.57062	0.0597372	0.0406213	0.689907	0.649942
rosette	CE_CF_EB	filter-split	10	0.00815661	72	0.0587276	1144	0.933116	0.2	0.242099	0.0745512	0.11943	0.0416667	0.0138889	0.213287	0.171329
union	CE_CF_EB	filter-split	129	0.0415995	667	0.215092	2305	0.743309	0.2	0.290913	0.144911	0.28604	0.0389805	0.0194903	0.402603	0.348807
intersect	CE_CF_EB	filter-split	1	0.00223214	0	0	447	0.997768			0.0563003	0.079178			0.217002	0.165548
double	CE_CF_EB	filter-split	9	0.0115681	72	0.092545	697	0.895887	0.2	0.242099	0.0980392	0.145245	0.0416667	0.0138889	0.210904	0.175036
unique	CE_CF_EB	filter-split	119	0.0634667	595	0.317333	1161	0.6192	0.2	0.29682	0.333333	0.45021	0.0386555	0.0201681	0.589147	0.523686
rosette	CE_CF_EB	filter-duplicates	6	0.0125786	145	0.303983	326	0.683438	0.333193	0.251304	0.130435	0.230403	0.0137931	0	0.334356	0.263804
union	CE_CF_EB	filter-duplicates	103	0.0275622	1698	0.454375	1936	0.518063	0.2	0.258719	0.2	0.324077	0.0335689	0.01649	0.397727	0.318182
intersect	CE_CF_EB	filter-duplicates	0	0	0	0	40	1			0.0552582	0.0881176			0.1	0.05
double	CE_CF_EB	filter-duplicates	6	0.01373	145	0.331808	286	0.654462	0.333193	0.251304	0.166363	0.250303	0.0137931	0	0.367133	0.293706
unique	CE_CF_EB	filter-duplicates	97	0.0297546	1553	0.47638	1610	0.493865	0.2	0.259412	0.217263	0.343044	0.0354153	0.0180296	0.410559	0.329193
rosette	CE_CF_EB	filter	6	0.0089955	18	0.0269865	643	0.964018	0.2	0.245141	0.0608696	0.0972026	0	0	0.225505	0.164852
union	CE_CF_EB	filter	58	0.0284872	409	0.200884	1569	0.770629	0.2	0.261979	0.11174	0.229717	0.0391198	0.0146699	0.326322	0.263225
intersect	CE_CF_EB	filter	1	0.00591716	0	0	168	0.994083			0.0471146	0.0686363			0.244048	0.190476
double	CE_CF_EB	filter	5	0.0100402	18	0.0361446	475	0.953815	0.2	0.245141	0.0722795	0.107306	0	0	0.218947	0.155789
unique	CE_CF_EB	filter	52	0.0379839	391	0.28561	926	0.676406	0.2	0.262755	0.2	0.321733	0.0409207	0.0153453	0.396328	0.331533
rosette	CE_CF_EM	unfilter	15	0.00231267	1719	0.265032	4752	0.732655	0.303796	0.251857	0.200002	0.327009	0.0279232	0.0127981	0.516414	0.470539
union	CE_CF_EM	unfilter	1217	0.0899948	4170	0.308364	8136	0.601642	0.333333	0.360352	0.287756	0.428879	0.0477218	0.0292566	0.590585	0.547321
intersect	CE_CF_EM	unfilter	1	0.00180832	1	0.00180832	551	0.996383	0.000316409	0.000316409	0.0616251	0.0904764	0	0	0.196007	0.15608
double	CE_CF_EM	unfilter	14	0.00235968	1718	0.289567	4201	0.708073	0.303964	0.252004	0.238095	0.358033	0.0279395	0.0128056	0.558438	0.511783
unique	CE_CF_EM	unfilter	1202	0.170811	2451	0.348302	3384	0.480887	0.333333	0.436445	0.59026	0.57193	0.0616075	0.0407997	0.69474	0.655142
rosette	CE_CF_EM	filter-split	10	0.00814332	72	0.0586319	1146	0.933225	0.2	0.230988	0.0749277	0.119917	0.0416667	0.0138889	0.21466	0.172775
union	CE_CF_EM	filter-split	125	0.041159	631	0.207771	2281	0.75107	0.2	0.298569	0.142857	0.280949	0.0427892	0.0206022	0.40114	0.34897
intersect	CE_CF_EM	filter-split	1	0.00222717	0	0	448	0.997773			0.0555298	0.0774768			0.216518	0.162946
double	CE_CF_EM	filter-split	9	0.0115533	72	0.0924262	698	0.896021	0.2	0.230988	0.0999999	0.147157	0.0416667	0.0138889	0.213467	0.179083
unique	CE_CF_EM	filter-split	115	0.063571	559	0.309011	1135	0.627418	0.2	0.307274	0.327504	0.443541	0.0429338	0.0214669	0.589427	0.526872
rosette	CE_CF_EM	filter-duplicates	6	0.0125261	145	0.302714	328	0.68476	0.333193	0.251304	0.130435	0.230843	0.0137931	0	0.332317	0.262195
union	CE_CF_EM	filter-duplicates	95	0.0261348	1640	0.451169	1900	0.522696	0.2	0.269929	0.2	0.318257	0.0353659	0.0140244	0.397368	0.321053
intersect	CE_CF_EM	filter-duplicates	0	0	0	0	44	1			0.061532	0.0960673			0.0909091	0.0454545
double	CE_CF_EM	filter-duplicates	6	0.0137931	145	0.333333	284	0.652874	0.333193	0.251304	0.164102	0.251724	0.0137931	0	0.369718	0.295775
unique	CE_CF_EM	filter-duplicates	89	0.0282003	1495	0.473701	1572	0.498099	0.2	0.271736	0.211097	0.336496	0.0374582	0.0153846	0.410941	0.333333
rosette	CE_CF_EM	filter	7	0.010479	18	0.0269461	643	0.962575	0.2	0.245141	0.0592343	0.095648	0	0	0.22395	0.163297
union	CE_CF_EM	filter	53	0.0268626	373	0.189052	1547	0.784085	0.2	0.269993	0.111111	0.2222	0.0455764	0.0160858	0.324499	0.264383
intersect	CE_CF_EM	filter	1	0.00588235	0	0	169	0.994118			0.0484287	0.069994			0.248521	0.189349
double	CE_CF_EM	filter	6	0.0120482	18	0.0361446	474	0.951807	0.2	0.245141	0.068985	0.104795	0	0	0.21519	0.154008
unique	CE_CF_EM	filter	46	0.035249	355	0.272031	904	0.69272	0.2	0.271254	0.2	0.312213	0.0478873	0.0169014	0.396018	0.336283
rosette	CE_EB_EM	unfilter	10	0.00543183	752	0.408474	1079	0.586095	0.2	0.212644	0.131475	0.265385	0.0332447	0.0226064	0.346617	0.289157
union	CE_EB_EM	unfilter	1289	0.0927338	4505	0.324101	8106	0.583165	0.333311	0.357434	0.293908	0.429856	0.0475028	0.0295228	0.588206	0.543425
intersect	CE_EB_EM	unfilter	6	0.0103093	4	0.00687285	572	0.982818	1	0.750079	0.0647669	0.106653	0.25	0.25	0.227273	0.185315
double	CE_EB_EM	unfilter	4	0.00317712	748	0.594122	507	0.402701	0.2	0.20977	0.427893	0.444467	0.0320856	0.0213904	0.481262	0.406312
unique	CE_EB_EM	unfilter	1279	0.106062	3753	0.31122	7027	0.582718	0.333333	0.386446	0.333333	0.455111	0.0503597	0.0309086	0.625302	0.582468
rosette	CE_EB_EM	filter-split	10	0.0105042	147	0.154412	795	0.835084	0.2	0.243406	0.0972222	0.245209	0.0272109	0.0136054	0.38239	0.32327
union	CE_EB_EM	filter-split	156	0.0479705	741	0.22786	2355	0.72417	0.2	0.307334	0.153113	0.294911	0.0458839	0.022942	0.41104	0.356263
intersect	CE_EB_EM	filter-split	6	0.0123967	2	0.00413223	476	0.983471	1	1	0.0593176	0.0951922	0.5	0.5	0.245798	0.193277
double	CE_EB_EM	filter-split	4	0.00854701	145	0.309829	319	0.681624	0.2	0.23297	0.434214	0.469058	0.0206897	0.00689655	0.586207	0.517241
unique	CE_EB_EM	filter-split	146	0.0634783	594	0.258261	1560	0.678261	0.2	0.323155	0.183384	0.32024	0.0505051	0.0252525	0.425641	0.373077
rosette	CE_EB_EM	filter-duplicates	8	0.00447427	750	0.419463	1030	0.576063	0.2	0.211167	0.129977	0.265602	0.0333333	0.016	0.347573	0.26699
union	CE_EB_EM	filter-duplicates	164	0.0447598	1766	0.481987	1734	0.473253	0.2	0.282157	0.200274	0.328226	0.0390713	0.0175538	0.401961	0.314302
intersect	CE_EB_EM	filter-duplicates	2	0.0263158	1	0.0131579	73	0.960526	0.000316409	0.000316409	0.0689986	0.0978198	0	0	0.178082	0.136986
double	CE_EB_EM	filter-duplicates	6	0.00350467	749	0.4375	957	0.558995	0.2	0.211448	0.143622	0.278401	0.0333778	0.0160214	0.360502	0.276907
unique	CE_EB_EM	filter-duplicates	156	0.0831557	1016	0.541578	704	0.375267	0.25	0.334562	0.333333	0.41985	0.0433071	0.0187008	0.481534	0.383523
rosette	CE_EB_EM	filter	9	0.00984683	145	0.158643	760	0.83151	0.2	0.238487	0.0944144	0.247275	0.0275862	0.00689655	0.385526	0.311842
union	CE_EB_EM	filter	85	0.0467033	435	0.239011	1300	0.714286	0.2	0.299713	0.131832	0.273193	0.0505747	0.0229885	0.393846	0.320769
intersect	CE_EB_EM	filter	3	0.0166667	1	0.00555556	176	0.977778	1	1	0.0500186	0.0795075	0	0	0.255682	0.204545
double	CE_EB_EM	filter	6	0.00817439	144	0.196185	584	0.79564	0.2	0.233199	0.143527	0.297835	0.0277778	0.00694444	0.424658	0.344178
unique	CE_EB_EM	filter	76	0.0838852	290	0.320088	540	0.596026	0.200024	0.330325	0.199348	0.30967	0.062069	0.0310345	0.405556	0.333333
rosette	CM_CF_EB	unfilter	4	0.002589	219	0.141748	1322	0.855663	0.25	0.239874	0.0845681	0.13034	0.0228311	0.00913242	0.205749	0.167927
union	CM_CF_EB	unfilter	102	0.0105974	3201	0.332571	6322	0.656831	0.214287	0.269374	0.237971	0.361288	0.0321774	0.0178069	0.525625	0.476906
intersect	CM_CF_EB	unfilter	1	0.00182149	0	0	548	0.998179			0.0596769	0.0882662			0.206204	0.162409
double	CM_CF_EB	unfilter	3	0.00301205	219	0.21988	774	0.777108	0.25	0.239874	0.111114	0.160129	0.0228311	0.00913242	0.205426	0.171835
unique	CM_CF_EB	unfilter	98	0.0121287	2982	0.369059	5000	0.618812	0.208364	0.271541	0.318645	0.422351	0.0328638	0.018444	0.6102	0.5586
rosette	CM_CF_EB	filter-split	2	0.00176056	37	0.0325704	1097	0.965669	0.2	0.181254	0.0714286	0.112164	0.027027	0	0.211486	0.164084
union	CM_CF_EB	filter-split	44	0.0197753	409	0.18382	1772	0.796404	0.20012	0.286283	0.113417	0.224004	0.0440098	0.0220049	0.319977	0.269187
intersect	CM_CF_EB	filter-split	1	0.00215983	0	0	462	0.99784			0.0560863	0.0776863			0.220779	0.168831
double	CM_CF_EB	filter-split	1	0.00148588	37	0.0549777	635	0.943536	0.2	0.181254	0.0918173	0.137249	0.027027	0	0.204724	0.16063
unique	CM_CF_EB	filter-split	42	0.0385675	372	0.341598	675	0.619835	0.25	0.29673	0.298724	0.405764	0.0456989	0.0241935	0.496296	0.44
rosette	CM_CF_EB	filter-duplicates	4	0.015444	17	0.0656371	238	0.918919	0.2	0.207341	0.0726855	0.109952	0	0	0.210084	0.151261
union	CM_CF_EB	filter-duplicates	91	0.0252008	1599	0.442814	1921	0.531986	0.2	0.257738	0.2	0.316281	0.0318949	0.0168856	0.390942	0.311817
intersect	CM_CF_EB	filter-duplicates	0	0	0	0	34	1			0.0604527	0.0912348			0.264706	0.176471
double	CM_CF_EB	filter-duplicates	4	0.0177778	17	0.0755556	204	0.906667	0.2	0.207341	0.0731733	0.113071	0	0	0.20098	0.147059
unique	CM_CF_EB	filter-duplicates	87	0.0259547	1582	0.471957	1683	0.502088	0.2	0.258279	0.231778	0.345459	0.0322377	0.017067	0.416518	0.334522
rosette	CM_CF_EB	filter	2	0.00207254	34	0.0352332	929	0.962694	0.2	0.193533	0.0684932	0.108272	0.0294118	0	0.208827	0.153929
union	CM_CF_EB	filter	44	0.0214739	388	0.189361	1617	0.789165	0.232138	0.288592	0.112767	0.224622	0.0463918	0.0206186	0.320346	0.258503
intersect	CM_CF_EB	filter	1	0.00273224	0	0	365	0.997268			0.0507881	0.0749303			0.232877	0.172603
double	CM_CF_EB	filter	1	0.00166945	34	0.0567613	564	0.941569	0.2	0.193533	0.090909	0.12985	0.0294118	0	0.193262	0.141844
unique	CM_CF_EB	filter	42	0.0387454	354	0.326568	688	0.634686	0.25	0.297722	0.272727	0.381728	0.0480226	0.0225989	0.47093	0.399709
rosette	CM_CF_EM	unfilter	4	0.00259235	219	0.141931	1320	0.855476	0.25	0.239874	0.0840707	0.12983	0.0228311	0.00913242	0.206818	0.169697
union	CM_CF_EM	unfilter	94	0.00987914	3143	0.330321	6278	0.6598	0.25	0.27542	0.236617	0.360191	0.0330894	0.0174992	0.52676	0.478337
intersect	CM_CF_EM	unfilter	1	0.00176991	0	0	564	0.99823			0.0603497	0.0892031			0.200355	0.159574
double	CM_CF_EM	unfilter	3	0.00306748	219	0.223926	756	0.773006	0.25	0.239874	0.111114	0.160139	0.0228311	0.00913242	0.21164	0.177249
unique	CM_CF_EM	unfilter	90	0.0112895	2924	0.366784	4958	0.621927	0.25	0.278083	0.315005	0.421521	0.0338577	0.0181259	0.61194	0.560508
rosette	CM_CF_EM	filter-split	2	0.00175285	37	0.0324277	1102	0.965819	0.2	0.181254	0.071642	0.111991	0.027027	0	0.212341	0.166062
union	CM_CF_EM	filter-split	40	0.0185357	373	0.172845	1745	0.808619	0.214287	0.296643	0.11174	0.217125	0.0509383	0.0241287	0.317479	0.268195
intersect	CM_CF_EM	filter-split	1	0.00215517	0	0	463	0.997845			0.0549994	0.0760434			0.220302	0.166307
double	CM_CF_EM	filter-split	1	0.0014771	37	0.0546529	639	0.94387	0.2	0.181254	0.0958231	0.138037	0.027027	0	0.206573	0.165884
unique	CM_CF_EM	filter-split	38	0.0373648	336	0.330383	643	0.632252	0.25	0.30935	0.290323	0.397309	0.0535714	0.0267857	0.497667	0.443235
rosette	CM_CF_EM	filter-duplicates	4	0.0150376	17	0.0639098	245	0.921053	0.2	0.207341	0.0723405	0.11215	0	0	0.208163	0.155102
union	CM_CF_EM	filter-duplicates	83	0.0236737	1541	0.439532	1882	0.536794	0.2	0.269631	0.199997	0.310539	0.0337443	0.0142764	0.390542	0.314028
intersect	CM_CF_EM	filter-duplicates	0	0	0	0	36	1			0.0745885	0.097771			0.25	0.166667
double	CM_CF_EM	filter-duplicates	4	0.0173913	17	0.073913	209	0.908696	0.2	0.207341	0.0723405	0.114626	0	0	0.200957	0.15311
unique	CM_CF_EM	filter-duplicates	79	0.0243827	1524	0.47037	1637	0.505247	0.2	0.270326	0.230769	0.340231	0.0341207	0.0144357	0.417838	0.337813
rosette	CM_CF_EM	filter	2	0.00207254	34	0.0352332	929	0.962694	0.2	0.193533	0.0684932	0.108259	0.0294118	0	0.209903	0.155005
union	CM_CF_EM	filter	40	0.0201715	352	0.177509	1591	0.80232	0.25	0.299806	0.111181	0.217444	0.0539773	0.0227273	0.318039	0.258957
intersect	CM_CF_EM	filter	1	0.00269542	0	0	370	0.997305			0.0500016	0.0736141			0.232432	0.17027
double	CM_CF_EM	filter	1	0.0016835	34	0.0572391	559	0.941077	0.2	0.193533	0.0909091	0.13119	0.0294118	0	0.194991	0.144902
unique	CM_CF_EM	filter	38	0.0373281	318	0.312377	662	0.650295	0.25	0.311169	0.256015	0.370667	0.0566038	0.0251572	0.469789	0.404834
rosette	CM_EB_EM	unfilter	8	0.00434783	749	0.407065	1083	0.588587	0.2	0.210559	0.131475	0.262846	0.0333778	0.0226969	0.342567	0.287165
union	CM_EB_EM	unfilter	162	0.0328334	1984	0.402108	2788	0.565059	0.2	0.301415	0.19272	0.311394	0.0388105	0.0236895	0.386657	0.334648
intersect	CM_EB_EM	unfilter	1	0.00163934	0	0	609	0.998361			0.0666629	0.11288			0.244663	0.198686
double	CM_EB_EM	unfilter	7	0.00569106	749	0.608943	474	0.385366	0.2	0.210559	0.435819	0.455525	0.0333778	0.0226969	0.468354	0.400844
unique	CM_EB_EM	unfilter	154	0.0497738	1235	0.39916	1705	0.551067	0.256473	0.356518	0.210601	0.342232	0.0421053	0.0242915	0.414663	0.364809
rosette	CM_EB_EM	filter-split	8	0.00844773	145	0.153115	794	0.838437	0.2	0.238487	0.0967971	0.244457	0.0275862	0.0137931	0.382872	0.322418
union	CM_EB_EM	filter-split	70	0.0307692	452	0.198681	1753	0.770549	0.249994	0.316948	0.12	0.235883	0.0553097	0.0287611	0.333143	0.27895
intersect	CM_EB_EM	filter-split	1	0.00194175	0	0	514	0.998058			0.0599742	0.100571			0.258755	0.202335
double	CM_EB_EM	filter-split	7	0.0162037	145	0.335648	280	0.648148	0.2	0.238487	0.524155	0.508591	0.0275862	0.0137931	0.610714	0.542857
unique	CM_EB_EM	filter-split	62	0.0466867	307	0.231175	959	0.722139	0.25	0.354007	0.135237	0.228784	0.0684039	0.0358306	0.291971	0.242961
rosette	CM_EB_EM	filter-duplicates	8	0.0044618	750	0.418293	1035	0.577245	0.2	0.211167	0.130435	0.265661	0.0333333	0.016	0.348792	0.267633
union	CM_EB_EM	filter-duplicates	151	0.0462198	1540	0.47138	1576	0.4824	0.2	0.284541	0.189195	0.312584	0.0396104	0.0194805	0.38198	0.29632
intersect	CM_EB_EM	filter-duplicates	1	0.00847458	0	0	117	0.991525			0.0745228	0.111653			0.273504	0.196581
double	CM_EB_EM	filter-duplicates	7	0.0041791	750	0.447761	918	0.54806	0.2	0.211167	0.15274	0.285289	0.0333333	0.016	0.358388	0.276688
unique	CM_EB_EM	filter-duplicates	143	0.0970149	790	0.535957	541	0.367028	0.25	0.3542	0.294118	0.402354	0.0455696	0.0227848	0.445471	0.351201
rosette	CM_EB_EM	filter	8	0.00855615	145	0.15508	782	0.836364	0.2	0.238487	0.093921	0.244509	0.0275862	0.00689655	0.379795	0.308184
union	CM_EB_EM	filter	70	0.0337675	431	0.207911	1572	0.758321	0.25	0.321037	0.120813	0.242939	0.0580046	0.0278422	0.344148	0.278626
intersect	CM_EB_EM	filter	1	0.00241546	0	0	413	0.997585			0.0560758	0.0984453			0.268765	0.20339
double	CM_EB_EM	filter	7	0.0134357	145	0.278311	369	0.708253	0.2	0.238487	0.294101	0.407989	0.0275862	0.00689655	0.504065	0.425474
unique	CM_EB_EM	filter	62	0.0544815	286	0.251318	790	0.6942	0.250156	0.362889	0.142857	0.241384	0.0734266	0.0384615	0.308861	0.249367
rosette	CF_EB_EM	unfilter	8	0.00440529	749	0.412445	1059	0.58315	0.2	0.210559	0.129513	0.261779	0.0333778	0.0226969	0.341832	0.286119
union	CF_EB_EM	unfilter	154	0.017176	3196	0.356458	5616	0.626366	0.200027	0.263947	0.230769	0.353598	0.0341051	0.0190864	0.522792	0.474003
intersect	CF_EB_EM	unfilter	1	0.00182149	1	0.00182149	547	0.996357	0.000316409	0.000316409	0.0594705	0.0871953	0	0	0.20841	0.166362
double	CF_EB_EM	unfilter	7	0.00552486	748	0.590371	512	0.404104	0.2	0.21084	0.428225	0.448297	0.0334225	0.0227273	0.484375	0.414062
unique	CF_EB_EM	unfilter	146	0.0204196	2447	0.342238	4557	0.637343	0.25	0.280288	0.250641	0.374936	0.0343277	0.0179812	0.564845	0.517665
rosette	CF_EB_EM	filter-split	8	0.00858369	145	0.155579	779	0.835837	0.2	0.238487	0.0952414	0.242681	0.0275862	0.0137931	0.379974	0.319641
union	CF_EB_EM	filter-split	71	0.0343659	403	0.195063	1592	0.770571	0.249703	0.30768	0.111111	0.236842	0.0521092	0.0248139	0.336055	0.284548
intersect	CF_EB_EM	filter-split	1	0.00219298	0	0	455	0.997807			0.0556826	0.0767616			0.228571	0.173626
double	CF_EB_EM	filter-split	7	0.0147059	145	0.304622	324	0.680672	0.2	0.238487	0.432768	0.475686	0.0275862	0.0137931	0.592593	0.524691
unique	CF_EB_EM	filter-split	63	0.0555556	258	0.227513	813	0.716931	0.25	0.346567	0.132075	0.231247	0.0658915	0.0310078	0.293973	0.250923
rosette	CF_EB_EM	filter-duplicates	8	0.00446927	750	0.418994	1032	0.576536	0.2	0.211167	0.129977	0.265318	0.0333333	0.016	0.346899	0.266473
union	CF_EB_EM	filter-duplicates	154	0.0401669	1838	0.479395	1842	0.480438	0.2	0.274703	0.211777	0.327099	0.0369967	0.0174102	0.402823	0.321933
intersect	CF_EB_EM	filter-duplicates	0	0	0	0	101	1			0.0573248	0.0885242			0.19802	0.138614
double	CF_EB_EM	filter-duplicates	8	0.00473653	750	0.44405	931	0.551214	0.2	0.211167	0.153266	0.284497	0.0333333	0.016	0.36305	0.280344
unique	CF_EB_EM	filter-duplicates	146	0.0714286	1088	0.53229	810	0.396282	0.25	0.3185	0.31174	0.405813	0.0395221	0.0183824	0.474074	0.392593
rosette	CF_EB_EM	filter	8	0.00861141	145	0.156082	776	0.835307	0.2	0.238487	0.0936032	0.243693	0.0275862	0.00689655	0.378866	0.306701
union	CF_EB_EM	filter	71	0.0360041	400	0.20284	1501	0.761156	0.25	0.309116	0.112861	0.240964	0.0525	0.0225	0.339107	0.276482
intersect	CF_EB_EM	filter	1	0.00235849	0	0	423	0.997642			0.0516432	0.0761658			0.22695	0.167849
double	CF_EB_EM	filter	7	0.0138614	145	0.287129	353	0.69901	0.2	0.238487	0.383883	0.44444	0.0275862	0.00689655	0.560907	0.473088
unique	CF_EB_EM	filter	63	0.0604027	255	0.244487	725	0.69511	0.25	0.349278	0.13517	0.238042	0.0666667	0.0313725	0.296552	0.244138
rosette	CE_CM_CF_EB	unfilter	15	0.00224484	1760	0.263394	4907	0.734361	0.253375	0.250135	0.2	0.32486	0.0272727	0.0125	0.511107	0.46505
union	CE_CM_CF_EB	unfilter	1238	0.0844878	4510	0.307787	8905	0.607725	0.333333	0.362492	0.294339	0.432089	0.0465632	0.0288248	0.589444	0.544975
intersect	CE_CM_CF_EB	unfilter	1	0.00189394	0	0	527	0.998106			0.0598558	0.0883255			0.199241	0.155598
double	CE_CM_CF_EB	unfilter	14	0.00227494	1760	0.285993	4380	0.711732	0.253375	0.250135	0.231123	0.35332	0.0272727	0.0125	0.54863	0.502283
unique	CE_CM_CF_EB	unfilter	1223	0.153431	2750	0.345001	3998	0.501568	0.333333	0.434401	0.547928	0.563698	0.0589091	0.0392727	0.685593	0.643072
rosette	CE_CM_CF_EB	filter-split	10	0.00716846	92	0.0659498	1293	0.926882	0.2	0.23338	0.0779689	0.129042	0.0326087	0.0108696	0.226605	0.181748
union	CE_CM_CF_EB	filter-split	130	0.0391213	729	0.21938	2464	0.741499	0.2	0.297997	0.150141	0.285039	0.042524	0.0219479	0.400162	0.346591
intersect	CE_CM_CF_EB	filter-split	1	0.00225225	0	0	443	0.997748			0.0560968	0.0786636			0.214447	0.162528
double	CE_CM_CF_EB	filter-split	9	0.00946372	92	0.0967403	850	0.893796	0.2	0.23338	0.104988	0.155298	0.0326087	0.0108696	0.232941	0.191765
unique	CE_CM_CF_EB	filter-split	120	0.0622407	637	0.330394	1171	0.607365	0.2	0.30733	0.363633	0.457288	0.043956	0.0235479	0.591802	0.528608
rosette	CE_CM_CF_EB	filter-duplicates	8	0.0132231	160	0.264463	437	0.722314	0.32547	0.249134	0.111111	0.204091	0.0125	0	0.306636	0.235698
union	CE_CM_CF_EB	filter-duplicates	105	0.0262172	1768	0.441448	2132	0.532335	0.2	0.265043	0.2	0.325178	0.0328054	0.0164027	0.398687	0.319418
intersect	CE_CM_CF_EB	filter-duplicates	0	0	0	0	16	1			0.0344651	0.0871345			0.25	0.125
double	CE_CM_CF_EB	filter-duplicates	8	0.0135823	160	0.271647	421	0.714771	0.32547	0.249134	0.115309	0.208536	0.0125	0	0.308789	0.239905
unique	CE_CM_CF_EB	filter-duplicates	97	0.0285294	1608	0.472941	1695	0.498529	0.2	0.266626	0.234618	0.356396	0.0348259	0.0180348	0.422419	0.341003
rosette	CE_CM_CF_EB	filter	6	0.00574163	51	0.0488038	988	0.945455	0.2	0.202447	0.0726632	0.114873	0.0196078	0	0.213563	0.159919
union	CE_CM_CF_EB	filter	59	0.0260601	466	0.20583	1739	0.76811	0.2	0.276306	0.120775	0.229035	0.0450644	0.0193133	0.326049	0.26337
intersect	CE_CM_CF_EB	filter	1	0.00649351	0	0	153	0.993506			0.047619	0.0698329			0.261438	0.202614
double	CE_CM_CF_EB	filter	5	0.00561167	51	0.0572391	835	0.937149	0.2	0.202447	0.0805967	0.123126	0.0196078	0	0.20479	0.152096
unique	CE_CM_CF_EB	filter	53	0.0434783	415	0.340443	751	0.616079	0.200002	0.285382	0.272727	0.379225	0.0481928	0.0216867	0.474035	0.399467
rosette	CE_CM_CF_EM	unfilter	15	0.00224585	1761	0.263662	4903	0.734092	0.25197	0.250106	0.2	0.324463	0.0272572	0.0124929	0.511524	0.465429
union	CE_CM_CF_EM	unfilter	1230	0.084571	4451	0.306037	8863	0.609392	0.333333	0.368011	0.294118	0.431797	0.0474051	0.0287576	0.590545	0.546316
intersect	CE_CM_CF_EM	unfilter	1	0.00183824	0	0	543	0.998162			0.0606068	0.0892969			0.19337	0.152855
double	CE_CM_CF_EM	unfilter	14	0.00228199	1761	0.287042	4360	0.710676	0.25197	0.250106	0.232963	0.353751	0.0272572	0.0124929	0.551147	0.504358
unique	CE_CM_CF_EM	unfilter	1215	0.154482	2690	0.342022	3960	0.503497	0.333333	0.445198	0.553813	0.56469	0.0605948	0.0394052	0.688384	0.646465
rosette	CE_CM_CF_EM	filter-split	10	0.00718391	92	0.066092	1290	0.926724	0.2	0.224684	0.0778733	0.127566	0.0326087	0.0108696	0.225581	0.181395
union	CE_CM_CF_EM	filter-split	126	0.0386622	693	0.212642	2440	0.748696	0.2	0.305336	0.148149	0.280827	0.046176	0.023088	0.39918	0.346721
intersect	CE_CM_CF_EM	filter-split	1	0.00224719	0	0	444	0.997753			0.0551882	0.0769482			0.213964	0.15991
double	CE_CM_CF_EM	filter-split	9	0.0095037	92	0.0971489	846	0.893347	0.2	0.224684	0.105662	0.154132	0.0326087	0.0108696	0.231678	0.192671
unique	CE_CM_CF_EM	filter-split	116	0.0621318	601	0.321907	1150	0.615961	0.2	0.317682	0.346349	0.452745	0.0482529	0.0249584	0.593913	0.532174
rosette	CE_CM_CF_EM	filter-duplicates	8	0.0131579	160	0.263158	440	0.723684	0.32547	0.249134	0.111111	0.203965	0.0125	0	0.306818	0.238636
union	CE_CM_CF_EM	filter-duplicates	97	0.0248718	1710	0.438462	2093	0.536667	0.2	0.276009	0.2	0.32018	0.0345029	0.0140351	0.398471	0.321548
intersect	CE_CM_CF_EM	filter-duplicates	0	0	0	0	18	1			0.0525715	0.100663			0.222222	0.111111
double	CE_CM_CF_EM	filter-duplicates	8	0.0135593	160	0.271186	422	0.715254	0.32547	0.249134	0.111461	0.208372	0.0125	0	0.310427	0.244076
unique	CE_CM_CF_EM	filter-duplicates	89	0.0270352	1550	0.470838	1653	0.502126	0.2	0.278783	0.228494	0.351115	0.0367742	0.0154839	0.422868	0.343618
rosette	CE_CM_CF_EM	filter	7	0.00669216	51	0.0487572	988	0.944551	0.2	0.202447	0.0726632	0.114767	0.0196078	0	0.213563	0.159919
union	CE_CM_CF_EM	filter	54	0.0245678	430	0.195632	1714	0.7798	0.2	0.284457	0.12	0.222458	0.0511628	0.0209302	0.324387	0.264294
intersect	CE_CM_CF_EM	filter	1	0.00645161	0	0	154	0.993548			0.0488581	0.071315			0.266234	0.201299
double	CE_CM_CF_EM	filter	6	0.00673401	51	0.0572391	834	0.936027	0.2	0.202447	0.0799819	0.12279	0.0196078	0	0.203837	0.152278
unique	CE_CM_CF_EM	filter	47	0.0407986	379	0.328993	726	0.630208	0.200024	0.295492	0.268688	0.369013	0.055409	0.0237467	0.475207	0.406336
rosette	CE_CM_EB_EM	unfilter	13	0.00458231	1012	0.356715	1812	0.638703	0.2	0.217327	0.12141	0.220917	0.0296443	0.0187747	0.279249	0.23234
union	CE_CM_EB_EM	unfilter	1302	0.0871836	4786	0.320477	8846	0.59234	0.333333	0.364729	0.296094	0.431991	0.0472211	0.029043	0.587949	0.542392
intersect	CE_CM_EB_EM	unfilter	1	0.00179533	0	0	556	0.998205			0.0630629	0.100577			0.221223	0.179856
double	CE_CM_EB_EM	unfilter	12	0.00526316	1012	0.44386	1256	0.550877	0.2	0.217327	0.179168	0.274188	0.0296443	0.0187747	0.304936	0.255573
unique	CE_CM_EB_EM	unfilter	1289	0.106555	3774	0.311978	7034	0.581466	0.333333	0.404254	0.384615	0.486365	0.0519343	0.0317965	0.667472	0.622263
rosette	CE_CM_EB_EM	filter-split	11	0.00669915	204	0.124239	1427	0.869062	0.2	0.228073	0.0933786	0.194912	0.0245098	0.00980392	0.292922	0.241766
union	CE_CM_EB_EM	filter-split	157	0.0450502	803	0.230416	2525	0.724534	0.2	0.312497	0.156763	0.292158	0.0485679	0.0249066	0.407129	0.352871
intersect	CE_CM_EB_EM	filter-split	1	0.00214592	0	0	465	0.997854			0.0588235	0.0906246			0.24086	0.189247
double	CE_CM_EB_EM	filter-split	10	0.0085034	204	0.173469	962	0.818027	0.2	0.228073	0.133333	0.245322	0.0245098	0.00980392	0.318087	0.267152
unique	CE_CM_EB_EM	filter-split	146	0.0792187	599	0.325014	1098	0.595768	0.201507	0.34125	0.290323	0.418541	0.0567613	0.0300501	0.555556	0.497268
rosette	CE_CM_EB_EM	filter-duplicates	10	0.00539665	770	0.415542	1073	0.579061	0.2	0.211214	0.125001	0.260563	0.0324675	0.0155844	0.3411	0.260951
union	CE_CM_EB_EM	filter-duplicates	167	0.0422037	1842	0.465504	1948	0.492292	0.2	0.287147	0.2	0.326823	0.0380022	0.0173724	0.398871	0.313142
intersect	CE_CM_EB_EM	filter-duplicates	0	0	0	0	26	1			0.0629084	0.0824269			0.230769	0.153846
double	CE_CM_EB_EM	filter-duplicates	10	0.00547345	770	0.421456	1047	0.573071	0.2	0.211214	0.130436	0.264987	0.0324675	0.0155844	0.34384	0.26361
unique	CE_CM_EB_EM	filter-duplicates	157	0.0746198	1072	0.509506	875	0.415875	0.25	0.341688	0.298566	0.408076	0.0419776	0.0186567	0.469714	0.377143
rosette	CE_CM_EB_EM	filter	10	0.0087108	160	0.139373	978	0.851916	0.2	0.231104	0.095132	0.222537	0.025	0.00625	0.349693	0.279141
union	CE_CM_EB_EM	filter	86	0.0369892	518	0.222796	1721	0.740215	0.200024	0.303151	0.125011	0.245129	0.0540541	0.0250965	0.34631	0.280651
intersect	CE_CM_EB_EM	filter	1	0.00632911	0	0	157	0.993671			0.0492875	0.0754301			0.267516	0.210191
double	CE_CM_EB_EM	filter	9	0.00909091	160	0.161616	821	0.829293	0.2	0.231104	0.119965	0.250669	0.025	0.00625	0.365408	0.292326
unique	CE_CM_EB_EM	filter	76	0.0645709	358	0.304163	743	0.631266	0.25	0.33535	0.176471	0.274866	0.0670391	0.0335196	0.341857	0.282638
rosette	CE_CF_EB_EM	unfilter	18	0.00234619	2465	0.321298	5189	0.676356	0.2	0.238804	0.217703	0.340415	0.0292089	0.0154158	0.515706	0.466949
union	CE_CF_EB_EM	unfilter	1289	0.0913084	4545	0.321952	8283	0.586739	0.33332	0.356973	0.294107	0.430781	0.0475248	0.0294829	0.589641	0.545696
intersect	CE_CF_EB_EM	unfilter	1	0.00189753	1	0.00189753	525	0.996205	0.000316409	0.000316409	0.0594705	0.087003	0	0	0.2	0.158095
double	CE_CF_EB_EM	unfilter	17	0.00237929	2464	0.344857	4664	0.652764	0.2	0.2389	0.252175	0.36894	0.0292208	0.0154221	0.551244	0.501715
unique	CE_CF_EB_EM	unfilter	1271	0.197207	2080	0.322731	3094	0.480062	0.333357	0.497014	0.608269	0.582335	0.0692308	0.0461538	0.713639	0.677763
rosette	CE_CF_EB_EM	filter-split	13	0.00794136	216	0.131949	1408	0.86011	0.2	0.232462	0.0959463	0.197965	0.0277778	0.00925926	0.294744	0.247159
union	CE_CF_EB_EM	filter-split	156	0.0476627	742	0.226703	2375	0.725634	0.2	0.307257	0.151791	0.293755	0.0458221	0.0229111	0.411368	0.357053
intersect	CE_CF_EB_EM	filter-split	1	0.00229885	0	0	434	0.997701			0.0555298	0.0768455			0.218894	0.165899
double	CE_CF_EB_EM	filter-split	12	0.00998336	216	0.1797	974	0.810316	0.2	0.232462	0.142861	0.251934	0.0277778	0.00925926	0.328542	0.283368
unique	CE_CF_EB_EM	filter-split	143	0.0874083	526	0.321516	967	0.591076	0.2	0.337971	0.294118	0.433229	0.0532319	0.0285171	0.581179	0.517063
rosette	CE_CF_EB_EM	filter-duplicates	12	0.0056444	894	0.420508	1220	0.573848	0.2	0.217913	0.156321	0.275282	0.0302013	0.0134228	0.359016	0.277869
union	CE_CF_EB_EM	filter-duplicates	168	0.039548	2016	0.474576	2064	0.485876	0.2	0.279492	0.214954	0.333966	0.0372024	0.0168651	0.407946	0.327035
intersect	CE_CF_EB_EM	filter-duplicates	0	0	0	0	40	1			0.0552582	0.0881176			0.1	0.05
double	CE_CF_EB_EM	filter-duplicates	12	0.00575264	894	0.428571	1180	0.565676	0.2	0.217913	0.165144	0.281626	0.0302013	0.0134228	0.367797	0.285593
unique	CE_CF_EB_EM	filter-duplicates	156	0.0735156	1122	0.528746	844	0.397738	0.25	0.328558	0.314286	0.418794	0.0427807	0.0196078	0.478673	0.398104
rosette	CE_CF_EB_EM	filter	12	0.0104348	162	0.14087	976	0.848696	0.2	0.234526	0.095132	0.22084	0.0246914	0.00617284	0.345287	0.27459
union	CE_CF_EB_EM	filter	85	0.0383401	485	0.218764	1647	0.742896	0.2	0.29133	0.123615	0.243972	0.0494845	0.0206186	0.343655	0.28051
intersect	CE_CF_EB_EM	filter	1	0.00595238	0	0	167	0.994048			0.047619	0.0690473			0.245509	0.191617
double	CE_CF_EB_EM	filter	11	0.0112016	162	0.164969	809	0.823829	0.2	0.234526	0.121951	0.252174	0.0246914	0.00617284	0.365884	0.291718
unique	CE_CF_EB_EM	filter	73	0.0684161	323	0.302718	671	0.628866	0.20003	0.31982	0.170107	0.277618	0.0619195	0.0278638	0.341282	0.289121
rosette	CM_CF_EB_EM	unfilter	11	0.00405007	967	0.356038	1738	0.639912	0.2	0.217415	0.113713	0.216381	0.0310238	0.0196484	0.27618	0.23015
union	CM_CF_EB_EM	unfilter	167	0.0165216	3519	0.34814	6422	0.635338	0.249988	0.280312	0.241225	0.364541	0.0343848	0.0190395	0.527562	0.4782
intersect	CM_CF_EB_EM	unfilter	1	0.00185529	0	0	538	0.998145			0.0590347	0.0857521			0.204461	0.16171
double	CM_CF_EB_EM	unfilter	10	0.00459348	967	0.444189	1200	0.551217	0.2	0.217415	0.181818	0.274946	0.0310238	0.0196484	0.308333	0.260833
unique	CM_CF_EB_EM	unfilter	156	0.0211039	2552	0.345238	4684	0.633658	0.332666	0.304145	0.305334	0.419516	0.0356583	0.0188088	0.620837	0.570239
rosette	CM_CF_EB_EM	filter-split	9	0.00588235	182	0.118954	1339	0.875163	0.2	0.226852	0.0909091	0.193153	0.0274725	0.010989	0.292756	0.241972
union	CM_CF_EB_EM	filter-split	72	0.030025	485	0.202252	1841	0.767723	0.25	0.311826	0.123962	0.236781	0.0536082	0.0268041	0.334601	0.282998
intersect	CM_CF_EB_EM	filter-split	1	0.00222222	0	0	449	0.997778			0.0549994	0.0753885			0.222717	0.169265
double	CM_CF_EB_EM	filter-split	8	0.00740741	182	0.168519	890	0.824074	0.2	0.226852	0.13618	0.252565	0.0274725	0.010989	0.32809	0.278652
unique	CM_CF_EB_EM	filter-split	63	0.0725806	303	0.349078	502	0.578341	0.333152	0.362866	0.25	0.353152	0.0693069	0.0363036	0.446215	0.39243
rosette	CM_CF_EB_EM	filter-duplicates	11	0.00589181	767	0.410819	1089	0.583289	0.2	0.211082	0.125127	0.258848	0.0325945	0.0156454	0.337006	0.258953
union	CM_CF_EB_EM	filter-duplicates	156	0.0378917	1917	0.46563	2044	0.496478	0.2	0.279746	0.20874	0.327018	0.0359937	0.0172144	0.401663	0.320939
intersect	CM_CF_EB_EM	filter-duplicates	0	0	0	0	34	1			0.0604527	0.0912348			0.264706	0.176471
double	CM_CF_EB_EM	filter-duplicates	11	0.00600109	767	0.41844	1055	0.575559	0.2	0.211082	0.130923	0.26425	0.0325945	0.0156454	0.339336	0.261611
unique	CM_CF_EB_EM	filter-duplicates	145	0.0644444	1150	0.511111	955	0.424444	0.25	0.325542	0.304348	0.404752	0.0382609	0.0182609	0.475393	0.391623
rosette	CM_CF_EB_EM	filter	9	0.00644699	179	0.128223	1208	0.86533	0.2	0.229949	0.0909091	0.19962	0.027933	0.00558659	0.301325	0.238411
union	CM_CF_EB_EM	filter	72	0.0323305	464	0.208352	1691	0.759317	0.25	0.314913	0.124009	0.238836	0.0560345	0.0258621	0.337079	0.274985
intersect	CM_CF_EB_EM	filter	1	0.0027933	0	0	357	0.997207			0.05	0.072707			0.235294	0.173669
double	CM_CF_EB_EM	filter	8	0.00770713	179	0.172447	851	0.819846	0.2	0.229949	0.131814	0.252861	0.027933	0.00558659	0.329025	0.26557
unique	CM_CF_EB_EM	filter	63	0.0758123	285	0.34296	483	0.581227	0.333193	0.368276	0.225797	0.336915	0.0736842	0.0385965	0.426501	0.36646
rosette	CE_CM_CF_EB_EM	unfilter	18	0.00229709	2507	0.319934	5311	0.677769	0.2	0.237792	0.216359	0.337804	0.0287196	0.0151576	0.510638	0.462436
union	CE_CM_CF_EB_EM	unfilter	1302	0.0860542	4826	0.318969	9002	0.594977	0.333333	0.364234	0.298469	0.433551	0.0472441	0.0290095	0.58998	0.545101
intersect	CE_CM_CF_EB_EM	unfilter	1	0.0019305	0	0	517	0.998069			0.0592343	0.0857104			0.197292	0.154739
double	CE_CM_CF_EB_EM	unfilter	17	0.00232304	2507	0.34258	4794	0.655097	0.2	0.237792	0.25	0.364991	0.0287196	0.0151576	0.544431	0.49562
unique	CE_CM_CF_EB_EM	unfilter	1284	0.176035	2319	0.317933	3691	0.506032	0.333778	0.500925	0.571429	0.571322	0.0672704	0.0439845	0.704145	0.664048
rosette	CE_CM_CF_EB_EM	filter-split	13	0.00732807	236	0.133033	1525	0.859639	0.2	0.22988	0.0980392	0.196305	0.0254237	0.00847458	0.294426	0.246557
union	CE_CM_CF_EB_EM	filter-split	157	0.0449728	804	0.230307	2530	0.724721	0.2	0.31242	0.157895	0.292437	0.0485075	0.0248756	0.4083	0.35415
intersect	CE_CM_CF_EB_EM	filter-split	1	0.00232019	0	0	430	0.99768			0.0551882	0.0762938			0.216279	0.162791
double	CE_CM_CF_EB_EM	filter-split	12	0.00893522	236	0.175726	1095	0.815339	0.2	0.22988	0.142857	0.243433	0.0254237	0.00847458	0.325114	0.279452
unique	CE_CM_CF_EB_EM	filter-split	144	0.0838672	568	0.33081	1005	0.585323	0.200829	0.346714	0.314286	0.43831	0.0580986	0.0316901	0.581095	0.517413
rosette	CE_CM_CF_EB_EM	filter-duplicates	13	0.00595511	909	0.416399	1261	0.577645	0.2	0.218082	0.149671	0.270648	0.029703	0.0132013	0.352102	0.272006
union	CE_CM_CF_EB_EM	filter-duplicates	170	0.0376857	2086	0.462425	2255	0.499889	0.2	0.284155	0.214724	0.334425	0.0364334	0.0167785	0.407982	0.327273
intersect	CE_CM_CF_EB_EM	filter-duplicates	0	0	0	0	16	1			0.0344651	0.0871345			0.25	0.125
double	CE_CM_CF_EB_EM	filter-duplicates	13	0.00599908	909	0.419474	1245	0.574527	0.2	0.218082	0.153266	0.273006	0.029703	0.0132013	0.353414	0.273896
unique	CE_CM_CF_EB_EM	filter-duplicates	157	0.0674399	1177	0.505584	994	0.426976	0.25	0.335184	0.30435	0.415333	0.0416313	0.0195412	0.478873	0.397384
rosette	CE_CM_CF_EB_EM	filter	12	0.00815772	195	0.132563	1264	0.859279	0.2	0.225156	0.0925205	0.200327	0.025641	0.00512821	0.299842	0.238133
union	CE_CM_CF_EB_EM	filter	86	0.0352459	542	0.222131	1812	0.742623	0.200027	0.300561	0.12742	0.241988	0.0535055	0.0239852	0.341611	0.278698
intersect	CE_CM_CF_EB_EM	filter	1	0.00653595	0	0	152	0.993464			0.0480239	0.0702923			0.263158	0.203947
double	CE_CM_CF_EB_EM	filter	11	0.00834598	195	0.147951	1112	0.843703	0.2	0.225156	0.110421	0.218101	0.025641	0.00512821	0.304856	0.242806
unique	CE_CM_CF_EB_EM	filter	74	0.0763674	347	0.358101	548	0.565531	0.25	0.342935	0.236246	0.338084	0.0691643	0.0345821	0.437956	0.372263

## Sheet: ATAC-seq
Combination	Key	Filtering	Non_Informative	Non_Informative_%	CJ_Reads_<9	CJ_Reads_<9_%	CJ_Reads_≥9	CJ_Reads_≥9_%	ACJ_Median_<9	ACJ_Mean_<9	ACJ_Median_≥9	ACJ_Mean_≥9	p<CJ_alpha_<9_%	pFDR<CJ_alpha_<9_%	p<CJ_alpha_≥9_%	pFDR<CJ_alpha_≥9_%
rosette	CE_CM_CF	unfilter	7	0.000297784	20536	0.873612	2964	0.12609	0.2	0.207277	0.230769	0.268208	0.0169945	0.00175302	0.104251	0.0151822
union	CE_CM_CF	unfilter	623	0.0107371	49096	0.846147	8304	0.143116	0.199598	0.269954	0.206226	0.282635	0.0284545	0.00240345	0.158598	0.0750241
intersect	CE_CM_CF	unfilter	2	0.000289017	5751	0.831069	1167	0.168642	0.225688	0.22751	0.230769	0.265755	0.0205182	0.00330377	0.0959726	0.00856898
double	CE_CM_CF	unfilter	5	0.000301441	14785	0.891361	1797	0.108338	0.144496	0.199407	0.227034	0.269801	0.0156239	0.00114981	0.109627	0.0194769
unique	CE_CM_CF	unfilter	616	0.0178468	28560	0.827442	5340	0.154711	0.142857	0.315022	0.200001	0.290643	0.0366947	0.00287115	0.188764	0.10824
rosette	CE_CM_CF	filter-split	4	0.00034904	8883	0.775131	2573	0.22452	0.11111	0.144894	0.2	0.242106	0.0167736	0.00225149	0.0695686	0.0108822
union	CE_CM_CF	filter-split	50	0.00255441	16264	0.830898	3260	0.166547	0.2	0.319089	0.22458	0.269716	0.0387973	0.00258239	0.113804	0.0337423
intersect	CE_CM_CF	filter-split	1	0.000311236	2366	0.736383	846	0.263305	0.142857	0.159776	0.2	0.242913	0.0194421	0.00253593	0.070922	0.0106383
double	CE_CM_CF	filter-split	3	0.000363769	6517	0.790227	1727	0.209409	0.0160634	0.139492	0.2	0.24171	0.0158048	0.00214823	0.0689056	0.0110017
unique	CE_CM_CF	filter-split	46	0.00566921	7381	0.909662	687	0.0846685	0.5	0.528732	0.2965	0.373126	0.0653028	0.00298063	0.279476	0.11936
rosette	CE_CM_CF	filter-duplicates	5	0.000493535	8761	0.864771	1365	0.134735	0.2	0.213255	0.223165	0.26605	0.0172355	0.00148385	0.10696	0.00952381
union	CE_CM_CF	filter-duplicates	90	0.00222261	34907	0.86205	5496	0.135727	0.172558	0.253093	0.2	0.261232	0.0260979	0.00166156	0.112082	0.0196507
intersect	CE_CM_CF	filter-duplicates	2	0.00129116	1296	0.836669	251	0.16204	0.236658	0.227796	0.272726	0.279134	0.0200617	0.00308642	0.119522	0.0159363
double	CE_CM_CF	filter-duplicates	3	0.000349569	7465	0.869844	1114	0.129807	0.2	0.21073	0.200008	0.263102	0.0167448	0.00120563	0.104129	0.00807899
unique	CE_CM_CF	filter-duplicates	85	0.00279955	26146	0.861142	4131	0.136058	0.142857	0.266442	0.2	0.259641	0.0290675	0.0017211	0.113774	0.0229969
rosette	CE_CM_CF	filter	3	0.000369777	6256	0.771108	1854	0.228522	0.111111	0.14554	0.2	0.239044	0.016624	0.00175831	0.0701187	0.0102481
union	CE_CM_CF	filter	26	0.00149804	14483	0.834466	2847	0.164035	0.2	0.317979	0.215552	0.26407	0.0381137	0.00227853	0.101862	0.0179136
intersect	CE_CM_CF	filter	1	0.000492611	1489	0.733498	540	0.26601	0.142857	0.159814	0.200001	0.244466	0.0214909	0.00201478	0.0648148	0.012963
double	CE_CM_CF	filter	2	0.000328785	4767	0.783659	1314	0.216012	0.0468315	0.141081	0.2	0.236816	0.0151038	0.0016782	0.0722983	0.00913242
unique	CE_CM_CF	filter	23	0.00248837	8227	0.890079	993	0.107433	0.333333	0.449105	0.272727	0.310796	0.0544548	0.00267412	0.161128	0.0322256
rosette	CE_CM_EB	unfilter	2	0.00027859	5959	0.83006	1218	0.169662	0.200958	0.227103	0.230769	0.264052	0.0208089	0.00318845	0.0952381	0.00821018
union	CE_CM_EB	unfilter	663	0.0100143	55849	0.843577	9693	0.146409	0.2	0.267753	0.230769	0.289567	0.0284517	0.00266791	0.1531	0.0687094
intersect	CE_CM_EB	unfilter	0	0	0	0	1	1			0.272727	0.272727			0	0
double	CE_CM_EB	unfilter	2	0.000278629	5959	0.830176	1217	0.169546	0.200958	0.227103	0.230769	0.264045	0.0208089	0.00318845	0.0953164	0.00821693
unique	CE_CM_EB	unfilter	661	0.0111985	49890	0.845221	8475	0.143581	0.2	0.272608	0.230769	0.293234	0.0293646	0.00260573	0.161416	0.0774041
rosette	CE_CM_EB	filter-split	1	0.000297265	2465	0.732759	898	0.266944	0.142857	0.160232	0.200001	0.243374	0.0190669	0.00243408	0.0712695	0.0100223
union	CE_CM_EB	filter-split	57	0.00235489	19906	0.822392	4242	0.175253	0.2	0.308091	0.25312	0.287651	0.0366221	0.00276299	0.117397	0.0344177
double	CE_CM_EB	filter-split	1	0.000297265	2465	0.732759	898	0.266944	0.142857	0.160232	0.200001	0.243374	0.0190669	0.00243408	0.0712695	0.0100223
unique	CE_CM_EB	filter-split	56	0.00268701	17441	0.83686	3344	0.160453	0.2	0.328989	0.272727	0.299541	0.0391033	0.00280947	0.129785	0.0409689
rosette	CE_CM_EB	filter-duplicates	2	0.00111173	1493	0.829906	304	0.168983	0.247638	0.228081	0.255618	0.267865	0.0200938	0.00334896	0.105263	0.0131579
union	CE_CM_EB	filter-duplicates	130	0.0032683	33769	0.848979	5877	0.147752	0.2	0.265892	0.230722	0.276802	0.0289319	0.00204329	0.115365	0.0228007
double	CE_CM_EB	filter-duplicates	2	0.00111173	1493	0.829906	304	0.168983	0.247638	0.228081	0.255618	0.267865	0.0200938	0.00334896	0.105263	0.0131579
unique	CE_CM_EB	filter-duplicates	128	0.00337046	32276	0.849883	5573	0.146747	0.2	0.267641	0.225688	0.27729	0.0293407	0.0019829	0.115916	0.0233268
rosette	CE_CM_EB	filter	1	0.000469925	1550	0.728383	577	0.271147	0.142857	0.160088	0.2	0.244276	0.0212903	0.00193548	0.067591	0.0121317
union	CE_CM_EB	filter	33	0.00165256	16501	0.826331	3435	0.172017	0.2	0.322731	0.272688	0.28975	0.0378159	0.00236349	0.110917	0.0232897
double	CE_CM_EB	filter	1	0.000469925	1550	0.728383	577	0.271147	0.142857	0.160088	0.2	0.244276	0.0212903	0.00193548	0.067591	0.0121317
unique	CE_CM_EB	filter	32	0.00179362	14951	0.838014	2858	0.160193	0.21009	0.339593	0.272727	0.29893	0.0395291	0.00240787	0.119664	0.0255423
rosette	CE_CM_EM	unfilter	2	0.000278668	5957	0.830013	1218	0.169709	0.200956	0.227011	0.230769	0.264158	0.0208158	0.00318952	0.0952381	0.00821018
union	CE_CM_EM	unfilter	658	0.0102577	53989	0.841645	9500	0.148097	0.2	0.267913	0.230769	0.287822	0.0284502	0.0025746	0.154105	0.0689474
intersect	CE_CM_EM	unfilter	0	0	0	0	1	1			0.272727	0.272727			0	0
double	CE_CM_EM	unfilter	2	0.000278707	5957	0.830128	1217	0.169593	0.200956	0.227011	0.230769	0.264151	0.0208158	0.00318952	0.0953164	0.00821693
unique	CE_CM_EM	unfilter	656	0.0115148	48032	0.84311	8282	0.145375	0.199997	0.272986	0.230769	0.291302	0.0293971	0.00249833	0.162763	0.0778797
rosette	CE_CM_EM	filter-split	1	0.000297442	2465	0.733195	896	0.266508	0.142857	0.160232	0.2	0.243168	0.0190669	0.00243408	0.0714286	0.0100446
union	CE_CM_EM	filter-split	56	0.00244862	18752	0.819939	4062	0.177613	0.2	0.310708	0.249977	0.284097	0.0372227	0.00266638	0.118415	0.033481
double	CE_CM_EM	filter-split	1	0.000297442	2465	0.733195	896	0.266508	0.142857	0.160232	0.2	0.243168	0.0190669	0.00243408	0.0714286	0.0100446
unique	CE_CM_EM	filter-split	55	0.00281936	16287	0.834888	3166	0.162292	0.2	0.333482	0.272389	0.29568	0.0399705	0.00270154	0.131712	0.0401137
rosette	CE_CM_EM	filter-duplicates	2	0.00111235	1492	0.829811	304	0.169077	0.236658	0.227787	0.255618	0.267868	0.0201072	0.00335121	0.105263	0.0131579
union	CE_CM_EM	filter-duplicates	125	0.00331416	31908	0.845985	5684	0.150701	0.2	0.266054	0.217391	0.273474	0.0289583	0.00200577	0.115764	0.0218156
double	CE_CM_EM	filter-duplicates	2	0.00111235	1492	0.829811	304	0.169077	0.236658	0.227787	0.255618	0.267868	0.0201072	0.00335121	0.105263	0.0131579
unique	CE_CM_EM	filter-duplicates	123	0.00342437	30416	0.846794	5380	0.149781	0.2	0.267931	0.207156	0.273791	0.0293924	0.00193977	0.116357	0.0223048
rosette	CE_CM_EM	filter	1	0.000470367	1550	0.729069	575	0.270461	0.142857	0.160088	0.2	0.243957	0.0212903	0.00193548	0.0678261	0.0121739
union	CE_CM_EM	filter	32	0.00171729	15347	0.823602	3255	0.174681	0.2	0.327029	0.25	0.28543	0.0386395	0.00221542	0.111828	0.0221198
double	CE_CM_EM	filter	1	0.000470367	1550	0.729069	575	0.270461	0.142857	0.160088	0.2	0.243957	0.0212903	0.00193548	0.0678261	0.0121739
unique	CE_CM_EM	filter	31	0.00187788	13797	0.835777	2680	0.162346	0.248523	0.345784	0.272724	0.294329	0.0405885	0.00224687	0.121269	0.0242537
rosette	CE_CF_EB	unfilter	7	0.000302011	20264	0.874277	2907	0.125421	0.2	0.206966	0.230769	0.268859	0.0167785	0.00177655	0.104231	0.0151359
union	CE_CF_EB	unfilter	655	0.0186286	29501	0.839026	5005	0.142345	0.2	0.239078	0.272727	0.328849	0.0221348	0.00261008	0.195804	0.108691
intersect	CE_CF_EB	unfilter	0	0	0	0	3	1			0.272727	0.258663			0	0
double	CE_CF_EB	unfilter	7	0.00030205	20264	0.874391	2904	0.125307	0.2	0.206966	0.230769	0.26887	0.0167785	0.00177655	0.104339	0.0151515
unique	CE_CF_EB	unfilter	648	0.0540766	9237	0.770842	2098	0.175081	0.234768	0.309524	0.399998	0.411972	0.0338855	0.00443867	0.322688	0.238322
rosette	CE_CF_EB	filter-split	4	0.00035392	8780	0.776854	2518	0.222792	0.111105	0.144553	0.2	0.241838	0.0167426	0.0022779	0.0694996	0.0111199
union	CE_CF_EB	filter-split	54	0.00310006	13607	0.781159	3758	0.215741	0.142857	0.188261	0.230769	0.275552	0.0219005	0.00249871	0.100852	0.032198
intersect	CE_CF_EB	filter-split	0	0	0	0	1	1			0.272727	0.272727			0	0
double	CE_CF_EB	filter-split	4	0.000353951	8780	0.776922	2517	0.222724	0.111105	0.144553	0.2	0.241826	0.0167426	0.0022779	0.0695272	0.0111244
unique	CE_CF_EB	filter-split	50	0.00817394	4827	0.789112	1240	0.202714	0.2	0.267762	0.333333	0.344013	0.0312824	0.00290035	0.164516	0.075
rosette	CE_CF_EB	filter-duplicates	5	0.000654793	6685	0.875458	946	0.123887	0.2	0.208521	0.222222	0.269075	0.0167539	0.0013463	0.112051	0.0105708
union	CE_CF_EB	filter-duplicates	128	0.00438476	25096	0.859688	3968	0.135928	0.2	0.225936	0.272724	0.29297	0.0206407	0.00175327	0.117692	0.0216734
intersect	CE_CF_EB	filter-duplicates	0	0	0	0	1	1			0.230534	0.230534			0	0
double	CE_CF_EB	filter-duplicates	5	0.000654879	6685	0.875573	945	0.123772	0.2	0.208521	0.222222	0.269115	0.0167539	0.0013463	0.112169	0.010582
unique	CE_CF_EB	filter-duplicates	123	0.00570607	18411	0.854101	3022	0.140193	0.2	0.232259	0.272727	0.30045	0.022052	0.00190104	0.119457	0.0251489
rosette	CE_CF_EB	filter	3	0.000411975	5651	0.776023	1628	0.223565	0.11111	0.144891	0.2	0.240087	0.0168112	0.0017696	0.0681818	0.0110565
union	CE_CF_EB	filter	30	0.00192567	12209	0.783683	3340	0.214391	0.142857	0.185324	0.230769	0.273262	0.0212139	0.0023753	0.0928144	0.0191617
intersect	CE_CF_EB	filter	0	0	0	0	1	1			0.272727	0.272727			0	0
double	CE_CF_EB	filter	3	0.000412031	5651	0.77613	1627	0.223458	0.11111	0.144891	0.2	0.240067	0.0168112	0.0017696	0.0682237	0.0110633
unique	CE_CF_EB	filter	27	0.00325419	6558	0.790406	1712	0.20634	0.2	0.220166	0.272727	0.304809	0.0250076	0.00289722	0.116238	0.0268692
rosette	CE_CF_EM	unfilter	7	0.000302011	20264	0.874277	2907	0.125421	0.2	0.206966	0.230769	0.268859	0.0167785	0.00177655	0.104231	0.0151359
union	CE_CF_EM	unfilter	650	0.0196369	27639	0.83499	4812	0.145373	0.2	0.237444	0.272727	0.326979	0.0217085	0.00242411	0.199501	0.110765
intersect	CE_CF_EM	unfilter	0	0	0	0	3	1			0.272727	0.301087			0	0
double	CE_CF_EM	unfilter	7	0.00030205	20264	0.874391	2904	0.125307	0.2	0.206966	0.230769	0.268826	0.0167785	0.00177655	0.104339	0.0151515
unique	CE_CF_EM	unfilter	643	0.064799	7375	0.743223	1905	0.191978	0.25	0.321185	0.4	0.415669	0.0352542	0.00420339	0.344882	0.256693
rosette	CE_CF_EM	filter-split	4	0.00035392	8780	0.776854	2518	0.222792	0.111105	0.144553	0.2	0.241838	0.0167426	0.0022779	0.0694996	0.0111199
union	CE_CF_EM	filter-split	53	0.00329541	12453	0.774296	3577	0.222409	0.142857	0.181096	0.230769	0.270873	0.0214406	0.00232876	0.101202	0.0310316
double	CE_CF_EM	filter-split	4	0.00035392	8780	0.776854	2518	0.222792	0.111105	0.144553	0.2	0.241838	0.0167426	0.0022779	0.0694996	0.0111199
unique	CE_CF_EM	filter-split	49	0.0102489	3673	0.768249	1059	0.221502	0.2	0.268449	0.333333	0.339908	0.0326708	0.00245031	0.176582	0.0783758
rosette	CE_CF_EM	filter-duplicates	5	0.000654793	6685	0.875458	946	0.123887	0.2	0.208521	0.222222	0.269209	0.0167539	0.0013463	0.112051	0.0105708
union	CE_CF_EM	filter-duplicates	123	0.00453339	23234	0.856332	3775	0.139135	0.2	0.222939	0.263158	0.288752	0.0200138	0.00167857	0.118411	0.0201325
intersect	CE_CF_EM	filter-duplicates	0	0	0	0	1	1			0.230534	0.230534			0	0
double	CE_CF_EM	filter-duplicates	5	0.000654879	6685	0.875573	945	0.123772	0.2	0.208521	0.222222	0.26925	0.0167539	0.0013463	0.112169	0.010582
unique	CE_CF_EM	filter-duplicates	118	0.00605252	16549	0.848841	2829	0.145107	0.2	0.228763	0.272727	0.295287	0.0213306	0.0018128	0.120537	0.0233298
rosette	CE_CF_EM	filter	3	0.000411975	5651	0.776023	1628	0.223565	0.11111	0.144891	0.2	0.240087	0.0168112	0.0017696	0.0681818	0.0110565
union	CE_CF_EM	filter	29	0.00203609	11055	0.776171	3159	0.221793	0.142857	0.176947	0.230769	0.267833	0.0206242	0.00217096	0.0927509	0.0177271
double	CE_CF_EM	filter	3	0.000411975	5651	0.776023	1628	0.223565	0.11111	0.144891	0.2	0.240087	0.0168112	0.0017696	0.0681818	0.0110565
unique	CE_CF_EM	filter	26	0.0037351	5404	0.776325	1531	0.21994	0.2	0.210469	0.272727	0.297336	0.0246114	0.00259067	0.118877	0.0248204
rosette	CE_EB_EM	unfilter	1	0.000212089	3805	0.806999	909	0.192789	0.2	0.228803	0.272727	0.317893	0.0249671	0.00446781	0.114411	0.0253025
union	CE_EB_EM	unfilter	689	0.0188767	30523	0.836247	5288	0.144877	0.2	0.241601	0.272727	0.329612	0.022737	0.00265374	0.193079	0.104387
intersect	CE_EB_EM	unfilter	0	0	0	0	2	1			0.25163	0.25163			0	0
double	CE_EB_EM	unfilter	1	0.000212179	3805	0.807341	907	0.192446	0.2	0.228803	0.272727	0.318039	0.0249671	0.00446781	0.114664	0.0253583
unique	CE_EB_EM	unfilter	688	0.0216454	26718	0.840585	4379	0.137769	0.2	0.243423	0.272727	0.332045	0.0224193	0.00239539	0.209409	0.120804
rosette	CE_EB_EM	filter-split	0	0	1958	0.755693	633	0.244307	0.2	0.237244	0.333333	0.336633	0.026047	0.00357508	0.123223	0.0315956
union	CE_EB_EM	filter-split	60	0.00331199	14133	0.780139	3923	0.216549	0.142857	0.193369	0.25	0.279332	0.0221467	0.00247647	0.104767	0.0323732
double	CE_EB_EM	filter-split	0	0	1958	0.755693	633	0.244307	0.2	0.237244	0.333333	0.336633	0.026047	0.00357508	0.123223	0.0315956
unique	CE_EB_EM	filter-split	60	0.00386473	12175	0.784219	3290	0.211916	0.142857	0.186313	0.230769	0.268307	0.0215195	0.00229979	0.101216	0.0325228
rosette	CE_EB_EM	filter-duplicates	1	0.000212179	3805	0.807341	907	0.192446	0.2	0.228803	0.272727	0.317521	0.0249671	0.00289093	0.114664	0.0231533
union	CE_EB_EM	filter-duplicates	162	0.00832605	16412	0.843501	2883	0.148173	0.2	0.245205	0.272727	0.310774	0.0244333	0.00219352	0.127298	0.0270552
intersect	CE_EB_EM	filter-duplicates	0	0	0	0	1	1			0.230534	0.230534			0	0
double	CE_EB_EM	filter-duplicates	1	0.000212224	3805	0.807513	906	0.192275	0.2	0.228803	0.272727	0.317617	0.0249671	0.00289093	0.11479	0.0231788
unique	CE_EB_EM	filter-duplicates	161	0.0109197	12607	0.85506	1976	0.134021	0.2	0.250156	0.272727	0.307677	0.0242722	0.00198303	0.133097	0.0288462
rosette	CE_EB_EM	filter	0	0	1958	0.755693	633	0.244307	0.2	0.237244	0.333333	0.336633	0.026047	0.00306435	0.123223	0.0315956
union	CE_EB_EM	filter	36	0.00266036	10571	0.781185	2925	0.216154	0.19993	0.201512	0.272715	0.284816	0.0227982	0.00217576	0.0994872	0.0218803
double	CE_EB_EM	filter	0	0	1958	0.755693	633	0.244307	0.2	0.237244	0.333333	0.336633	0.026047	0.00306435	0.123223	0.0315956
unique	CE_EB_EM	filter	36	0.00329038	8613	0.787222	2292	0.209487	0.142857	0.193388	0.230769	0.270506	0.0220597	0.00197376	0.0929319	0.0191972
rosette	CM_CF_EB	unfilter	2	0.000285714	5819	0.831286	1179	0.168429	0.249981	0.228251	0.230769	0.266203	0.020794	0.00326517	0.0966921	0.00932994
union	CM_CF_EB	unfilter	55	0.000870281	54080	0.855723	9063	0.143406	0.2	0.258289	0.200024	0.267404	0.0274223	0.00262574	0.108794	0.0231711
intersect	CM_CF_EB	unfilter	0	0	0	0	1	1			0.272727	0.272727			0	0
double	CM_CF_EB	unfilter	2	0.000285755	5819	0.831404	1178	0.16831	0.249981	0.228251	0.230769	0.266197	0.020794	0.00326517	0.0967742	0.00933786
unique	CM_CF_EB	unfilter	53	0.000943094	48261	0.858767	7884	0.14029	0.199746	0.26191	0.200001	0.267584	0.0282215	0.00254864	0.110604	0.025241
rosette	CM_CF_EB	filter-split	1	0.000310174	2370	0.735112	853	0.264578	0.142857	0.159918	0.200002	0.243601	0.0198312	0.00253165	0.07034	0.010551
union	CM_CF_EB	filter-split	14	0.00061122	18848	0.822877	4043	0.176512	0.2	0.308064	0.25	0.284254	0.035972	0.00286503	0.10512	0.0220134
double	CM_CF_EB	filter-split	1	0.000310174	2370	0.735112	853	0.264578	0.142857	0.159918	0.200002	0.243601	0.0198312	0.00253165	0.07034	0.010551
unique	CM_CF_EB	filter-split	13	0.000660536	16478	0.837254	3190	0.162085	0.2	0.329372	0.272727	0.295124	0.0382935	0.00291297	0.11442	0.0250784
rosette	CM_CF_EB	filter-duplicates	2	0.000525762	3177	0.835174	625	0.164301	0.249977	0.228396	0.249995	0.27122	0.0192005	0.00220334	0.1088	0.0112
union	CM_CF_EB	filter-duplicates	47	0.000996544	40414	0.856901	6702	0.142103	0.2	0.249925	0.230764	0.273369	0.0262285	0.00188054	0.110415	0.0188004
intersect	CM_CF_EB	filter-duplicates	0	0	0	0	1	1			0.2	0.2			0	0
double	CM_CF_EB	filter-duplicates	2	0.000525901	3177	0.835393	624	0.164081	0.249977	0.228396	0.249998	0.271334	0.0192005	0.00220334	0.108974	0.0112179
unique	CM_CF_EB	filter-duplicates	45	0.00103785	37237	0.858807	6077	0.140155	0.2	0.251761	0.222222	0.27359	0.0268282	0.001853	0.110581	0.019582
rosette	CM_CF_EB	filter	1	0.000361402	2033	0.734731	733	0.264908	0.142856	0.157161	0.2	0.241125	0.0196754	0.00196754	0.0682128	0.0109141
union	CM_CF_EB	filter	13	0.000613265	17462	0.823757	3723	0.17563	0.2	0.307384	0.263158	0.285335	0.0354484	0.00257702	0.10744	0.0212194
double	CM_CF_EB	filter	1	0.000361402	2033	0.734731	733	0.264908	0.142856	0.157161	0.2	0.241125	0.0196754	0.00196754	0.0682128	0.0109141
unique	CM_CF_EB	filter	12	0.000651077	15429	0.837122	2990	0.162227	0.2	0.327179	0.272727	0.296173	0.0375267	0.00265733	0.117057	0.0237458
rosette	CM_CF_EM	unfilter	2	0.000285796	5817	0.831237	1179	0.168477	0.249977	0.228157	0.230769	0.266312	0.0208011	0.00326629	0.0966921	0.00932994
union	CM_CF_EM	unfilter	50	0.000817795	52220	0.854105	8870	0.145077	0.199999	0.258118	0.2	0.265053	0.0273841	0.00252777	0.108906	0.0224352
intersect	CM_CF_EM	unfilter	0	0	0	0	1	1			0.272727	0.272727			0	0
double	CM_CF_EM	unfilter	2	0.000285837	5817	0.831356	1178	0.168358	0.249977	0.228157	0.230769	0.266306	0.0208011	0.00326629	0.0967742	0.00933786
unique	CM_CF_EM	unfilter	48	0.000886558	46403	0.857061	7691	0.142052	0.14289	0.261874	0.2	0.26486	0.0282094	0.00243519	0.110779	0.0244442
rosette	CM_CF_EM	filter-split	1	0.000310366	2370	0.735568	851	0.264122	0.142857	0.159918	0.2	0.243384	0.0198312	0.00253165	0.0705053	0.0105758
union	CM_CF_EM	filter-split	13	0.000602689	17694	0.820306	3863	0.179091	0.2	0.310835	0.243243	0.280358	0.0365661	0.0027693	0.105617	0.0204504
double	CM_CF_EM	filter-split	1	0.000310366	2370	0.735568	851	0.264122	0.142857	0.159918	0.2	0.243384	0.0198312	0.00253165	0.0705053	0.0105758
unique	CM_CF_EM	filter-split	12	0.000654022	15324	0.835186	3012	0.16416	0.2	0.334176	0.267214	0.290805	0.0391543	0.00280606	0.115538	0.0232404
rosette	CM_CF_EM	filter-duplicates	2	0.000525901	3176	0.83513	625	0.164344	0.249929	0.228258	0.249995	0.271425	0.0192065	0.00220403	0.1088	0.0112
union	CM_CF_EM	filter-duplicates	42	0.000931181	38553	0.854758	6509	0.144311	0.2	0.249288	0.222222	0.270342	0.0261199	0.00184162	0.110616	0.0178215
intersect	CM_CF_EM	filter-duplicates	0	0	0	0	1	1			0.2	0.2			0	0
double	CM_CF_EM	filter-duplicates	2	0.000526039	3176	0.83535	624	0.164124	0.249929	0.228258	0.249998	0.27154	0.0192065	0.00220403	0.108974	0.0112179
unique	CM_CF_EM	filter-duplicates	40	0.0009685	35377	0.856565	5884	0.142466	0.199998	0.251176	0.203432	0.270226	0.0267405	0.00180908	0.110809	0.0185248
rosette	CM_CF_EM	filter	1	0.000361664	2033	0.735262	731	0.264376	0.142856	0.157161	0.2	0.240866	0.0196754	0.00196754	0.0683995	0.0109439
union	CM_CF_EM	filter	12	0.000604138	16308	0.821024	3543	0.178372	0.2	0.310343	0.25	0.281143	0.0360559	0.00245278	0.1081	0.0200395
double	CM_CF_EM	filter	1	0.000361664	2033	0.735262	731	0.264376	0.142856	0.157161	0.2	0.240866	0.0196754	0.00196754	0.0683995	0.0109439
unique	CM_CF_EM	filter	11	0.00064335	14275	0.834893	2812	0.164464	0.2	0.332159	0.272717	0.291613	0.0383888	0.00252189	0.118421	0.022404
rosette	CM_EB_EM	unfilter	1	0.000211999	3807	0.807081	909	0.192707	0.2	0.228945	0.272727	0.318032	0.024954	0.00446546	0.114411	0.0253025
union	CM_EB_EM	unfilter	84	0.00173712	40655	0.840744	7617	0.157519	0.2	0.28097	0.200048	0.269458	0.0320994	0.00317304	0.110017	0.0242878
intersect	CM_EB_EM	unfilter	0	0	0	0	1	1			0.272727	0.272727			0	0
double	CM_EB_EM	unfilter	1	0.000212044	3807	0.807252	908	0.192536	0.2	0.228945	0.272727	0.318082	0.024954	0.00446546	0.114537	0.0253304
unique	CM_EB_EM	unfilter	83	0.00190197	36848	0.844382	6708	0.153716	0.2	0.286345	0.2	0.262876	0.0328376	0.00303951	0.109422	0.0241503
rosette	CM_EB_EM	filter-split	0	0	1958	0.755693	633	0.244307	0.2	0.237244	0.333333	0.336833	0.026047	0.00357508	0.123223	0.0315956
union	CM_EB_EM	filter-split	17	0.00109515	12964	0.835148	2542	0.163757	0.333333	0.392428	0.272727	0.31785	0.0457421	0.0031626	0.13454	0.0298977
double	CM_EB_EM	filter-split	0	0	1958	0.755693	633	0.244307	0.2	0.237244	0.333333	0.336833	0.026047	0.00357508	0.123223	0.0315956
unique	CM_EB_EM	filter-split	17	0.00131457	11006	0.851067	1909	0.147618	0.333333	0.420036	0.272727	0.311555	0.0492459	0.00308922	0.138292	0.0293347
rosette	CM_EB_EM	filter-duplicates	1	0.000212044	3806	0.80704	909	0.192748	0.2	0.228918	0.272727	0.317702	0.0249606	0.00289017	0.114411	0.0231023
union	CM_EB_EM	filter-duplicates	78	0.00232191	28221	0.840086	5294	0.157592	0.2	0.275882	0.230769	0.279514	0.0316077	0.00233868	0.113714	0.0217227
intersect	CM_EB_EM	filter-duplicates	0	0	0	0	1	1			0.2	0.2			0	0
double	CM_EB_EM	filter-duplicates	1	0.000212089	3806	0.807211	908	0.192577	0.2	0.228918	0.272727	0.317832	0.0249606	0.00289017	0.114537	0.0231278
unique	CM_EB_EM	filter-duplicates	77	0.00266648	24415	0.845483	4385	0.151851	0.2	0.283203	0.216487	0.271598	0.0326439	0.00225271	0.113569	0.0214367
rosette	CM_EB_EM	filter	0	0	1958	0.755693	633	0.244307	0.2	0.237244	0.333333	0.336833	0.026047	0.00306435	0.123223	0.0315956
union	CM_EB_EM	filter	17	0.0011616	12206	0.834028	2412	0.16481	0.333333	0.387992	0.272727	0.318482	0.0447321	0.00270359	0.13267	0.028607
double	CM_EB_EM	filter	0	0	1958	0.755693	633	0.244307	0.2	0.237244	0.333333	0.336833	0.026047	0.00306435	0.123223	0.0315956
unique	CM_EB_EM	filter	17	0.00141149	10248	0.85088	1779	0.147708	0.333333	0.416794	0.272727	0.311952	0.0483021	0.00263466	0.136031	0.0275436
rosette	CF_EB_EM	unfilter	1	0.000212089	3805	0.806999	909	0.192789	0.2	0.228803	0.272727	0.317893	0.0249671	0.00446781	0.114411	0.0253025
union	CF_EB_EM	unfilter	81	0.00243141	28614	0.858918	4619	0.13865	0.2	0.222402	0.272727	0.292691	0.0204445	0.00258615	0.112795	0.0210002
intersect	CF_EB_EM	unfilter	0	0	0	0	2	1			0.25163	0.25163			0	0
double	CF_EB_EM	unfilter	1	0.000212179	3805	0.807341	907	0.192446	0.2	0.228803	0.272727	0.318039	0.0249671	0.00446781	0.114664	0.0253583
unique	CF_EB_EM	unfilter	80	0.0027973	24809	0.867478	3710	0.129725	0.2	0.22142	0.263158	0.286516	0.0197509	0.00229755	0.112399	0.0199461
rosette	CF_EB_EM	filter-split	0	0	1958	0.755693	633	0.244307	0.2	0.237244	0.333333	0.336633	0.026047	0.00357508	0.123223	0.0315956
union	CF_EB_EM	filter-split	17	0.00101943	12980	0.778364	3679	0.220616	0.142857	0.184164	0.25	0.275641	0.0201849	0.00261941	0.0907855	0.0190269
double	CF_EB_EM	filter-split	0	0	1958	0.755693	633	0.244307	0.2	0.237244	0.333333	0.336633	0.026047	0.00357508	0.123223	0.0315956
unique	CF_EB_EM	filter-split	17	0.00120696	11022	0.782535	3046	0.216258	0.142857	0.174734	0.230769	0.262966	0.0191435	0.00244965	0.0840446	0.016415
rosette	CF_EB_EM	filter-duplicates	1	0.000212089	3805	0.806999	909	0.192789	0.2	0.228803	0.272727	0.317563	0.0249671	0.00289093	0.114411	0.0231023
union	CF_EB_EM	filter-duplicates	79	0.00273859	24741	0.857663	4027	0.139599	0.2	0.223554	0.272727	0.295189	0.0208157	0.00181884	0.115471	0.0181276
intersect	CF_EB_EM	filter-duplicates	0	0	0	0	2	1			0.215267	0.215267			0	0
double	CF_EB_EM	filter-duplicates	1	0.000212179	3805	0.807341	907	0.192446	0.2	0.228803	0.272727	0.317788	0.0249671	0.00289093	0.114664	0.0231533
unique	CF_EB_EM	filter-duplicates	78	0.00323222	20936	0.867562	3118	0.129206	0.2	0.222599	0.272717	0.288666	0.0200611	0.001624	0.115779	0.0166774
rosette	CF_EB_EM	filter	0	0	1958	0.755693	633	0.244307	0.2	0.237244	0.333333	0.336633	0.026047	0.00306435	0.123223	0.0315956
union	CF_EB_EM	filter	16	0.00103896	12015	0.780195	3369	0.218766	0.142857	0.186743	0.255649	0.277797	0.0202247	0.00249688	0.0952805	0.0189967
double	CF_EB_EM	filter	0	0	1958	0.755693	633	0.244307	0.2	0.237244	0.333333	0.336633	0.026047	0.00306435	0.123223	0.0315956
unique	CF_EB_EM	filter	16	0.00124912	10057	0.785151	2736	0.2136	0.142857	0.17691	0.230769	0.264185	0.0190912	0.0023864	0.0888158	0.0160819
rosette	CE_CM_CF_EB	unfilter	7	0.000297746	20538	0.873586	2965	0.126117	0.2	0.207305	0.230769	0.268252	0.0169929	0.00175285	0.104216	0.0151771
union	CE_CM_CF_EB	unfilter	663	0.00999111	55996	0.843834	9700	0.146175	0.2	0.267704	0.230769	0.289614	0.0284127	0.00267876	0.153196	0.0686598
intersect	CE_CM_CF_EB	unfilter	0	0	0	0	1	1			0.272727	0.272727			0	0
double	CE_CM_CF_EB	unfilter	7	0.000297758	20538	0.873623	2964	0.126079	0.2	0.207305	0.230769	0.26825	0.0169929	0.00175285	0.104251	0.0151822
unique	CE_CM_CF_EB	unfilter	656	0.0153096	35458	0.827511	6735	0.15718	0.2	0.302688	0.230769	0.299019	0.0350274	0.00321507	0.174759	0.0922049
rosette	CE_CM_CF_EB	filter-split	4	0.00034901	8883	0.775063	2574	0.224588	0.11111	0.144894	0.2	0.242167	0.0167736	0.00225149	0.0695416	0.010878
union	CE_CM_CF_EB	filter-split	57	0.00235401	19914	0.822417	4243	0.175229	0.2	0.30805	0.25059	0.287604	0.0366074	0.00276188	0.11737	0.0344096
double	CE_CM_CF_EB	filter-split	4	0.00034901	8883	0.775063	2574	0.224588	0.11111	0.144894	0.2	0.242167	0.0167736	0.00225149	0.0695416	0.010878
unique	CE_CM_CF_EB	filter-split	53	0.00415588	11031	0.864973	1669	0.130871	0.333333	0.439434	0.333333	0.35768	0.0525791	0.00317288	0.191132	0.070701
rosette	CE_CM_CF_EB	filter-duplicates	5	0.000493389	8762	0.864614	1367	0.134892	0.2	0.213306	0.225688	0.266152	0.0172335	0.00148368	0.106803	0.00950988
union	CE_CM_CF_EB	filter-duplicates	130	0.0026623	41808	0.856195	6892	0.141143	0.2	0.252864	0.230769	0.275358	0.0264303	0.00186567	0.1139	0.0213291
double	CE_CM_CF_EB	filter-duplicates	5	0.000493389	8762	0.864614	1367	0.134892	0.2	0.213306	0.225688	0.266152	0.0172335	0.00148368	0.106803	0.00950988
unique	CE_CM_CF_EB	filter-duplicates	125	0.00323031	33046	0.85399	5525	0.14278	0.2	0.263352	0.230769	0.277635	0.0288688	0.00196696	0.115656	0.0242534
rosette	CE_CM_CF_EB	filter	3	0.000369731	6256	0.771013	1855	0.228617	0.111111	0.14554	0.2	0.23913	0.016624	0.00175831	0.0700809	0.0102426
union	CE_CM_CF_EB	filter	33	0.00150027	18133	0.824377	3830	0.174123	0.2	0.306078	0.25567	0.285336	0.0358462	0.00248166	0.108877	0.0221932
double	CE_CM_CF_EB	filter	3	0.000369731	6256	0.771013	1855	0.228617	0.111111	0.14554	0.2	0.23913	0.016624	0.00175831	0.0700809	0.0102426
unique	CE_CM_CF_EB	filter	30	0.00216107	11877	0.855568	1975	0.142271	0.333333	0.390639	0.285714	0.328734	0.0459712	0.00286268	0.145316	0.0334177
rosette	CE_CM_CF_EM	unfilter	7	0.000297771	20536	0.873575	2965	0.126127	0.2	0.207277	0.230769	0.268252	0.0169945	0.00175302	0.104216	0.0151771
union	CE_CM_CF_EM	unfilter	658	0.0102331	54136	0.841915	9507	0.147852	0.2	0.267863	0.230769	0.287871	0.0284099	0.00258608	0.154202	0.0688966
intersect	CE_CM_CF_EM	unfilter	0	0	0	0	1	1			0.272727	0.272727			0	0
double	CE_CM_CF_EM	unfilter	7	0.000297784	20536	0.873612	2964	0.12609	0.2	0.207277	0.230769	0.268251	0.0169945	0.00175302	0.104251	0.0151822
unique	CE_CM_CF_EM	unfilter	651	0.0159586	33600	0.823671	6542	0.160371	0.2	0.304892	0.230769	0.296763	0.0353869	0.00309524	0.176857	0.0932437
rosette	CE_CM_CF_EM	filter-split	4	0.00034904	8883	0.775131	2573	0.22452	0.11111	0.144894	0.2	0.242106	0.0167736	0.00225149	0.0695686	0.0108822
union	CE_CM_CF_EM	filter-split	56	0.00244766	18760	0.819966	4063	0.177586	0.2	0.310662	0.249965	0.284049	0.0372068	0.00266525	0.118385	0.0334728
double	CE_CM_CF_EM	filter-split	4	0.00034904	8883	0.775131	2573	0.22452	0.11111	0.144894	0.2	0.242106	0.0167736	0.00225149	0.0695686	0.0108822
unique	CE_CM_CF_EM	filter-split	52	0.00455381	9877	0.864962	1490	0.130484	0.333333	0.459748	0.333333	0.356479	0.0555837	0.00303736	0.202685	0.0724832
rosette	CE_CM_CF_EM	filter-duplicates	5	0.000493437	8761	0.864601	1367	0.134906	0.2	0.213255	0.225688	0.266246	0.0172355	0.00148385	0.106803	0.00950988
union	CE_CM_CF_EM	filter-duplicates	125	0.0026726	39947	0.854098	6699	0.14323	0.2	0.252386	0.222222	0.272473	0.0263349	0.00182742	0.114196	0.0204508
double	CE_CM_CF_EM	filter-duplicates	5	0.000493437	8761	0.864601	1367	0.134906	0.2	0.213255	0.225688	0.266246	0.0172355	0.00148385	0.106803	0.00950988
unique	CE_CM_CF_EM	filter-duplicates	120	0.00327529	31186	0.851193	5332	0.145532	0.2	0.263379	0.222222	0.27407	0.0288912	0.00192394	0.116092	0.0232558
rosette	CE_CM_CF_EM	filter	3	0.000369777	6256	0.771108	1854	0.228522	0.111111	0.14554	0.2	0.239044	0.016624	0.00175831	0.0701187	0.0102481
union	CE_CM_CF_EM	filter	32	0.00154881	16979	0.82179	3650	0.176661	0.2	0.308831	0.245921	0.281267	0.0364568	0.00235585	0.109589	0.0210959
double	CE_CM_CF_EM	filter	3	0.000369777	6256	0.771108	1854	0.228522	0.111111	0.14554	0.2	0.239044	0.016624	0.00175831	0.0701187	0.0102481
unique	CE_CM_CF_EM	filter	29	0.00231113	10723	0.854558	1796	0.14313	0.333333	0.404098	0.272728	0.324853	0.0480276	0.00270447	0.150334	0.032294
rosette	CE_CM_EB_EM	unfilter	3	0.00025227	9764	0.821056	2125	0.178692	0.2	0.227765	0.272727	0.287155	0.0224293	0.00368701	0.103529	0.0155294
union	CE_CM_EB_EM	unfilter	697	0.0102845	57084	0.842295	9991	0.147421	0.2	0.26856	0.230769	0.29114	0.028642	0.00269778	0.153038	0.0675608
intersect	CE_CM_EB_EM	unfilter	0	0	0	0	1	1			0.272727	0.272727			0	0
double	CE_CM_EB_EM	unfilter	3	0.000252292	9764	0.821125	2124	0.178622	0.2	0.227765	0.272727	0.287162	0.0224293	0.00368701	0.103578	0.0155367
unique	CE_CM_EB_EM	unfilter	694	0.0124195	47320	0.846815	7866	0.140766	0.199995	0.276977	0.230769	0.292216	0.0299239	0.00249366	0.166412	0.0816171
rosette	CE_CM_EB_EM	filter-split	1	0.000167954	4423	0.742862	1530	0.25697	0.2	0.194325	0.272727	0.281939	0.0221569	0.00293918	0.0928105	0.0189542
union	CE_CM_EB_EM	filter-split	63	0.00252809	20444	0.820385	4413	0.177087	0.2	0.308486	0.272463	0.290554	0.036441	0.00273919	0.1201	0.0344437
double	CE_CM_EB_EM	filter-split	1	0.000167954	4423	0.742862	1530	0.25697	0.2	0.194325	0.272727	0.281939	0.0221569	0.00293918	0.0928105	0.0189542
unique	CE_CM_EB_EM	filter-split	62	0.00326901	16021	0.844722	2883	0.152009	0.2	0.340003	0.261236	0.295126	0.0403845	0.00268398	0.134582	0.0426639
rosette	CE_CM_EB_EM	filter-duplicates	3	0.000460759	5298	0.8137	1210	0.185839	0.2	0.228599	0.272727	0.305283	0.0235938	0.00302001	0.112397	0.0206612
union	CE_CM_EB_EM	filter-duplicates	164	0.00396672	35004	0.846652	6176	0.149381	0.2	0.267274	0.230769	0.279982	0.0292252	0.00208548	0.117066	0.0229922
double	CE_CM_EB_EM	filter-duplicates	3	0.000460759	5298	0.8137	1210	0.185839	0.2	0.228599	0.272727	0.305283	0.0235938	0.00302001	0.112397	0.0206612
unique	CE_CM_EB_EM	filter-duplicates	161	0.00462205	29706	0.852812	4966	0.142566	0.2	0.274172	0.202627	0.273818	0.0302296	0.0019188	0.118204	0.0235602
rosette	CE_CM_EB_EM	filter	1	0.000211954	3508	0.743535	1209	0.256253	0.2	0.203153	0.272727	0.292608	0.0239453	0.00256556	0.0967742	0.0223325
union	CE_CM_EB_EM	filter	39	0.00188552	17039	0.823777	3606	0.174338	0.2	0.322743	0.272727	0.293203	0.0375609	0.00234756	0.114531	0.0238491
double	CE_CM_EB_EM	filter	1	0.000211954	3508	0.743535	1209	0.256253	0.2	0.203153	0.272727	0.292608	0.0239453	0.00256556	0.0967742	0.0223325
unique	CE_CM_EB_EM	filter	38	0.00238006	13531	0.847488	2397	0.150132	0.25	0.353747	0.263474	0.293503	0.0410908	0.00229104	0.123488	0.0246141
rosette	CE_CF_EB_EM	unfilter	8	0.000286851	24069	0.863028	3812	0.136685	0.2	0.210418	0.230776	0.280525	0.018073	0.002202	0.106768	0.0175761
union	CE_CF_EB_EM	unfilter	689	0.018759	30736	0.836832	5304	0.144409	0.2	0.241729	0.272727	0.329618	0.0227421	0.00266788	0.19325	0.104261
intersect	CE_CF_EB_EM	unfilter	0	0	0	0	2	1			0.25163	0.25163			0	0
double	CE_CF_EB_EM	unfilter	8	0.000286872	24069	0.86309	3810	0.136623	0.2	0.210418	0.230776	0.280541	0.018073	0.002202	0.106824	0.0175853
unique	CE_CF_EB_EM	unfilter	681	0.0770362	6667	0.754186	1492	0.168778	0.273179	0.354767	0.400094	0.455048	0.039598	0.00434978	0.414209	0.325737
rosette	CE_CF_EB_EM	filter-split	4	0.000287936	10738	0.772963	3150	0.226749	0.142857	0.161455	0.230769	0.260878	0.0184392	0.00251443	0.0803175	0.0152381
union	CE_CF_EB_EM	filter-split	60	0.0033087	14145	0.780026	3929	0.216665	0.142857	0.193389	0.25	0.279339	0.0221987	0.00247437	0.104607	0.0323237
double	CE_CF_EB_EM	filter-split	4	0.000287936	10738	0.772963	3150	0.226749	0.142857	0.161455	0.230769	0.260878	0.0184392	0.00251443	0.0803175	0.0152381
unique	CE_CF_EB_EM	filter-split	56	0.0132013	3407	0.803159	779	0.18364	0.2	0.294039	0.333333	0.353992	0.0340475	0.00234811	0.202824	0.101412
rosette	CE_CF_EB_EM	filter-duplicates	6	0.000485909	10490	0.84953	1852	0.149984	0.2	0.215878	0.272708	0.29293	0.0197331	0.00190658	0.113391	0.0167387
union	CE_CF_EB_EM	filter-duplicates	162	0.00526658	26331	0.856014	4267	0.138719	0.2	0.229647	0.272727	0.29644	0.0214196	0.00182295	0.119991	0.0220295
intersect	CE_CF_EB_EM	filter-duplicates	0	0	0	0	1	1			0.230534	0.230534			0	0
double	CE_CF_EB_EM	filter-duplicates	6	0.000485948	10490	0.849599	1851	0.149915	0.2	0.215878	0.272714	0.292964	0.0197331	0.00190658	0.113452	0.0167477
unique	CE_CF_EB_EM	filter-duplicates	156	0.00847274	15841	0.860363	2415	0.131164	0.2	0.238766	0.272727	0.299131	0.0225365	0.00176757	0.125052	0.026087
rosette	CE_CF_EB_EM	filter	3	0.00030389	7609	0.770766	2260	0.22893	0.142857	0.168656	0.230769	0.267114	0.0191878	0.00210277	0.0836283	0.0168142
union	CE_CF_EB_EM	filter	36	0.0022094	12747	0.782313	3511	0.215478	0.142857	0.191139	0.25	0.277612	0.0215737	0.00235349	0.0974081	0.0199373
double	CE_CF_EB_EM	filter	3	0.00030389	7609	0.770766	2260	0.22893	0.142857	0.168656	0.230769	0.267114	0.0191878	0.00210277	0.0836283	0.0168142
unique	CE_CF_EB_EM	filter	33	0.00513859	5138	0.800062	1251	0.194799	0.2	0.224436	0.272727	0.296577	0.025107	0.0027248	0.122302	0.0255795
rosette	CM_CF_EB_EM	unfilter	3	0.000256126	9624	0.821651	2086	0.178093	0.2	0.228469	0.272727	0.288803	0.0224439	0.00374065	0.104506	0.0162991
union	CM_CF_EB_EM	unfilter	89	0.0013742	55315	0.854088	9361	0.144538	0.2	0.259333	0.200405	0.269788	0.0276417	0.00265751	0.110138	0.0233949
intersect	CM_CF_EB_EM	unfilter	0	0	0	0	1	1			0.272727	0.272727			0	0
double	CM_CF_EB_EM	unfilter	3	0.000256148	9624	0.821721	2085	0.178023	0.2	0.228469	0.272727	0.28881	0.0224439	0.00374065	0.104556	0.016307
unique	CM_CF_EB_EM	unfilter	86	0.00162105	45691	0.861249	7275	0.13713	0.143183	0.265834	0.2	0.264336	0.0287365	0.00242936	0.111753	0.0254296
rosette	CM_CF_EB_EM	filter-split	1	0.000171999	4328	0.74441	1485	0.255418	0.2	0.194901	0.272727	0.283238	0.0226433	0.0030037	0.0929293	0.0195286
union	CM_CF_EB_EM	filter-split	20	0.00084674	19386	0.820745	4214	0.178408	0.2	0.308482	0.272332	0.287432	0.035799	0.0028371	0.108448	0.0225439
double	CM_CF_EB_EM	filter-split	1	0.000171999	4328	0.74441	1485	0.255418	0.2	0.194901	0.272727	0.283238	0.0226433	0.0030037	0.0929293	0.0195286
unique	CM_CF_EB_EM	filter-split	19	0.00106706	15058	0.84567	2729	0.153263	0.200024	0.341127	0.25059	0.289714	0.0395803	0.00278922	0.116893	0.0241847
rosette	CM_CF_EB_EM	filter-duplicates	3	0.000352237	6982	0.819772	1532	0.179876	0.2	0.228618	0.272727	0.298873	0.0223432	0.00257806	0.112272	0.0182768
union	CM_CF_EB_EM	filter-duplicates	81	0.00166222	41649	0.854689	7000	0.143649	0.2	0.25156	0.230769	0.276303	0.0265553	0.00192081	0.112143	0.0191429
intersect	CM_CF_EB_EM	filter-duplicates	0	0	0	0	1	1			0.2	0.2			0	0
double	CM_CF_EB_EM	filter-duplicates	3	0.000352278	6982	0.819868	1531	0.179779	0.2	0.228618	0.272727	0.298938	0.0223432	0.00257806	0.112345	0.0182887
unique	CM_CF_EB_EM	filter-duplicates	78	0.00193967	34667	0.862084	5468	0.135976	0.199998	0.25618	0.201714	0.26998	0.0274036	0.00178844	0.112107	0.0193855
rosette	CM_CF_EB_EM	filter	1	0.000186672	3991	0.745007	1365	0.254807	0.2	0.19645	0.272727	0.285393	0.0228013	0.00250564	0.0937729	0.0205128
union	CM_CF_EB_EM	filter	19	0.000867065	18000	0.82143	3894	0.177703	0.2	0.307854	0.272723	0.288727	0.0352778	0.00255556	0.11094	0.0218285
double	CM_CF_EB_EM	filter	1	0.000186672	3991	0.745007	1365	0.254807	0.2	0.19645	0.272727	0.285393	0.0228013	0.00250564	0.0937729	0.0205128
unique	CM_CF_EB_EM	filter	18	0.00108722	14009	0.846158	2529	0.152754	0.200004	0.339592	0.263158	0.290527	0.0388322	0.00256978	0.120206	0.0225386
rosette	CE_CM_CF_EB_EM	unfilter	8	0.000283467	24343	0.862554	3871	0.137162	0.2	0.210666	0.230775	0.279916	0.0182393	0.00217722	0.106691	0.0175665
union	CE_CM_CF_EB_EM	unfilter	697	0.0102612	57231	0.842549	9998	0.14719	0.2	0.26851	0.230769	0.291185	0.0286034	0.00270832	0.153131	0.0675135
intersect	CE_CM_CF_EB_EM	unfilter	0	0	0	0	1	1			0.272727	0.272727			0	0
double	CE_CM_CF_EB_EM	unfilter	8	0.000283477	24343	0.862585	3870	0.137132	0.2	0.210666	0.230774	0.279918	0.0182393	0.00217722	0.106718	0.0175711
unique	CE_CM_CF_EB_EM	unfilter	689	0.0173534	32888	0.82833	6127	0.154317	0.2	0.311325	0.230769	0.298304	0.0362746	0.00310144	0.182471	0.0990697
rosette	CE_CM_CF_EB_EM	filter-split	4	0.000284677	10841	0.771547	3206	0.228169	0.142857	0.161574	0.230769	0.260809	0.0184485	0.00249055	0.0801622	0.0149719
union	CE_CM_CF_EB_EM	filter-split	63	0.00252718	20452	0.82041	4414	0.177063	0.2	0.308446	0.272455	0.290508	0.0364268	0.00273812	0.120072	0.0344359
double	CE_CM_CF_EB_EM	filter-split	4	0.000284677	10841	0.771547	3206	0.228169	0.142857	0.161574	0.230769	0.260809	0.0184485	0.00249055	0.0801622	0.0149719
unique	CE_CM_CF_EB_EM	filter-split	59	0.00542379	9611	0.883526	1208	0.11105	0.333333	0.474114	0.333333	0.369331	0.0567059	0.00301738	0.225993	0.0860927
rosette	CE_CM_CF_EB_EM	filter-duplicates	6	0.000404122	12567	0.846434	2274	0.153162	0.2	0.217998	0.258463	0.286804	0.0195751	0.00190976	0.109938	0.0149516
union	CE_CM_CF_EB_EM	filter-duplicates	164	0.00325416	43043	0.854079	7190	0.142667	0.2	0.254362	0.230769	0.278132	0.0267407	0.00190507	0.115438	0.0215577
double	CE_CM_CF_EB_EM	filter-duplicates	6	0.000404122	12567	0.846434	2274	0.153162	0.2	0.217998	0.258463	0.286804	0.0195751	0.00190976	0.109938	0.0149516
unique	CE_CM_CF_EB_EM	filter-duplicates	158	0.00444444	30476	0.857271	4916	0.138284	0.2	0.269356	0.222222	0.274121	0.0296955	0.00190314	0.117982	0.0246135
rosette	CE_CM_CF_EB_EM	filter	3	0.000280269	8214	0.767377	2487	0.232343	0.142857	0.1674	0.230769	0.263933	0.0188702	0.00206964	0.0836349	0.0156815
union	CE_CM_CF_EB_EM	filter	39	0.00171723	18671	0.822113	4001	0.17617	0.2	0.306569	0.272688	0.288637	0.0356703	0.00246371	0.112222	0.0227443
double	CE_CM_CF_EB_EM	filter	3	0.000280269	8214	0.767377	2487	0.232343	0.142857	0.1674	0.230769	0.263933	0.0188702	0.00206964	0.0836349	0.0156815
unique	CE_CM_CF_EB_EM	filter	36	0.00299825	10457	0.870909	1514	0.126093	0.333333	0.415886	0.285684	0.329217	0.0488668	0.00277326	0.159181	0.0343461

## Sheet: RNase(-)
Combination	Key	Filtering	Non_Informative	Non_Informative_%	CJ_Reads_<9	CJ_Reads_<9_%	CJ_Reads_≥9	CJ_Reads_≥9_%	ACJ_Median_<9	ACJ_Mean_<9	ACJ_Median_≥9	ACJ_Mean_≥9	p<CJ_alpha_<9_%	pFDR<CJ_alpha_<9_%	p<CJ_alpha_≥9_%	pFDR<CJ_alpha_≥9_%
rosette	CE_CF_CQ	unfilter	0	0	114	0.0326087	3382	0.967391	0.333333	0.319088	0.456832	0.46607	0.0350877	0.0263158	0.742756	0.719692
union	CE_CF_CQ	unfilter	16	0.00210831	378	0.0498089	7195	0.948083	0.333333	0.412591	0.471074	0.477642	0.0608466	0.0502646	0.742321	0.720361
intersect	CE_CF_CQ	unfilter	0	0	54	0.0223973	2357	0.977603	0.333333	0.336728	0.457143	0.466325	0.0555556	0.037037	0.747985	0.726347
double	CE_CF_CQ	unfilter	0	0	60	0.0552995	1025	0.9447	0.333333	0.303212	0.456	0.465484	0.0166667	0.0166667	0.730732	0.70439
unique	CE_CF_CQ	unfilter	16	0.00390911	264	0.0645004	3813	0.931591	0.333333	0.452967	0.491803	0.487906	0.0719697	0.0606061	0.741935	0.720955
rosette	CE_CF_CQ	filter-split	0	0	19	0.0117574	1597	0.988243	0.333333	0.271178	0.451613	0.455717	0.0526316	0.0526316	0.753287	0.731371
union	CE_CF_CQ	filter-split	7	0.00199943	95	0.0271351	3399	0.970865	0.333333	0.430912	0.456067	0.466237	0.0631579	0.0526316	0.74669	0.729038
intersect	CE_CF_CQ	filter-split	0	0	7	0.0059676	1166	0.994032	0.333333	0.329592	0.452294	0.454788	0.142857	0.142857	0.763293	0.744425
double	CE_CF_CQ	filter-split	0	0	12	0.027088	431	0.972912	0.125	0.237103	0.451613	0.458231	0	0	0.726218	0.696056
unique	CE_CF_CQ	filter-split	7	0.00371353	76	0.0403183	1802	0.955968	0.333333	0.470845	0.462607	0.47556	0.0657895	0.0526316	0.740844	0.72697
rosette	CE_CF_CQ	filter-duplicates	0	0	111	0.04625	2289	0.95375	0.333333	0.319154	0.454545	0.465887	0.036036	0.027027	0.724334	0.703364
union	CE_CF_CQ	filter-duplicates	16	0.00275815	365	0.0629202	5420	0.934322	0.333333	0.404976	0.470588	0.476653	0.0575342	0.0520548	0.726199	0.706273
intersect	CE_CF_CQ	filter-duplicates	0	0	52	0.0373295	1341	0.96267	0.333333	0.33663	0.458636	0.468184	0.0576923	0.0384615	0.720358	0.704698
double	CE_CF_CQ	filter-duplicates	0	0	59	0.0585899	948	0.94141	0.333333	0.303751	0.448776	0.462638	0.0169492	0.0169492	0.729958	0.701477
unique	CE_CF_CQ	filter-duplicates	16	0.0047045	254	0.0746839	3131	0.920612	0.333333	0.442482	0.487805	0.484524	0.0669291	0.0629921	0.727563	0.7084
rosette	CE_CF_CQ	filter	0	0	19	0.0151033	1239	0.984897	0.333333	0.271178	0.449735	0.450855	0.0526316	0.0526316	0.743341	0.725585
union	CE_CF_CQ	filter	7	0.00248227	92	0.0326241	2721	0.964894	0.333333	0.424001	0.451613	0.460354	0.0543478	0.0434783	0.732451	0.715546
intersect	CE_CF_CQ	filter	0	0	7	0.00812065	855	0.991879	0.333333	0.329592	0.454545	0.45102	0.142857	0.142857	0.746199	0.729825
double	CE_CF_CQ	filter	0	0	12	0.030303	384	0.969697	0.125	0.237103	0.444577	0.450486	0	0	0.736979	0.716146
unique	CE_CF_CQ	filter	7	0.00448143	73	0.046735	1482	0.948784	0.333333	0.463776	0.454545	0.468295	0.0547945	0.0410959	0.723347	0.707152
rosette	CE_CF_FC	unfilter	0	0	106	0.0310032	3313	0.968997	0.333333	0.326212	0.463687	0.470687	0.0377358	0.0283019	0.753698	0.731965
union	CE_CF_FC	unfilter	13	0.0017452	376	0.0504766	7060	0.947778	0.333333	0.416616	0.475669	0.48113	0.0691489	0.0558511	0.742351	0.720397
intersect	CE_CF_FC	unfilter	0	0	46	0.0215457	2089	0.978454	0.333333	0.373447	0.460317	0.466962	0.0652174	0.0434783	0.745333	0.724749
double	CE_CF_FC	unfilter	0	0	60	0.046729	1224	0.953271	0.333333	0.289998	0.470524	0.477045	0.0166667	0.0166667	0.767974	0.744281
unique	CE_CF_FC	unfilter	13	0.00322581	270	0.0669975	3747	0.929777	0.333333	0.452108	0.490393	0.490364	0.0814815	0.0666667	0.732319	0.710168
rosette	CE_CF_FC	filter-split	0	0	15	0.0095057	1563	0.990494	0.333333	0.310159	0.454545	0.456876	0.0666667	0.0666667	0.761356	0.741523
union	CE_CF_FC	filter-split	12	0.00304491	139	0.0352702	3790	0.961685	0.428571	0.517309	0.469989	0.477635	0.0863309	0.0791367	0.748285	0.729551
intersect	CE_CF_FC	filter-split	0	0	5	0.00482625	1031	0.995174	0.333333	0.309048	0.45098	0.451673	0.2	0.2	0.755577	0.738118
double	CE_CF_FC	filter-split	0	0	10	0.0184502	532	0.98155	0.333333	0.310714	0.4628	0.466958	0	0	0.772556	0.74812
unique	CE_CF_FC	filter-split	12	0.00507829	124	0.0524757	2227	0.942446	0.428571	0.542368	0.494819	0.492205	0.0887097	0.0806452	0.739111	0.72115
rosette	CE_CF_FC	filter-duplicates	0	0	90	0.0420168	2052	0.957983	0.333333	0.338332	0.4586	0.468359	0.0444444	0.0333333	0.733431	0.713938
union	CE_CF_FC	filter-duplicates	6	0.00117073	322	0.0628293	4797	0.936	0.333333	0.369016	0.473684	0.477681	0.0496894	0.0434783	0.725036	0.70419
intersect	CE_CF_FC	filter-duplicates	0	0	28	0.0403458	666	0.959654	0.333333	0.385969	0.459718	0.465783	0.0714286	0.0714286	0.705706	0.686186
double	CE_CF_FC	filter-duplicates	0	0	62	0.0428177	1386	0.957182	0.333333	0.316818	0.458448	0.469597	0.0322581	0.016129	0.746753	0.727273
unique	CE_CF_FC	filter-duplicates	6	0.0020114	232	0.0777741	2745	0.920215	0.333333	0.380919	0.485876	0.484649	0.0517241	0.0474138	0.718761	0.696903
rosette	CE_CF_FC	filter	0	0	13	0.0112554	1142	0.988745	0.333333	0.324908	0.448276	0.447768	0.0769231	0.0769231	0.747811	0.730298
union	CE_CF_FC	filter	7	0.00263356	97	0.0364936	2554	0.960873	0.333333	0.423153	0.460915	0.466012	0.0515464	0.0412371	0.727878	0.710258
intersect	CE_CF_FC	filter	0	0	4	0.00873362	454	0.991266	0.333333	0.32381	0.455306	0.44267	0.25	0.25	0.737885	0.715859
double	CE_CF_FC	filter	0	0	9	0.0129125	688	0.987088	0.333333	0.325397	0.444422	0.451132	0	0	0.75436	0.739826
unique	CE_CF_FC	filter	7	0.00465735	84	0.0558882	1412	0.939454	0.333333	0.438358	0.481929	0.480767	0.047619	0.0357143	0.711756	0.694051
rosette	CE_CF_SE	unfilter	0	0	199	0.0423675	4498	0.957633	0.333333	0.294689	0.456275	0.466736	0.0301508	0.0251256	0.736772	0.716096
union	CE_CF_SE	unfilter	282	0.0191109	1157	0.0784088	13317	0.90248	0.52003	0.564613	0.391304	0.429198	0.0916162	0.0613656	0.674101	0.653
intersect	CE_CF_SE	unfilter	0	0	41	0.0224535	1785	0.977547	0.333333	0.346632	0.448276	0.458442	0.0731707	0.0487805	0.754062	0.732213
double	CE_CF_SE	unfilter	0	0	158	0.0550331	2713	0.944967	0.333333	0.281211	0.464692	0.472193	0.0189873	0.0189873	0.725396	0.705492
unique	CE_CF_SE	unfilter	282	0.0280346	958	0.0952381	8819	0.876727	0.714286	0.620683	0.357203	0.410053	0.104384	0.0688935	0.642136	0.620819
rosette	CE_CF_SE	filter-split	0	0	36	0.018191	1943	0.981809	0.291667	0.23619	0.449735	0.455404	0.0277778	0.0277778	0.744725	0.728255
union	CE_CF_SE	filter-split	77	0.0135755	299	0.0527151	5296	0.933709	0.524452	0.57954	0.397343	0.433331	0.107023	0.09699	0.696186	0.678248
intersect	CE_CF_SE	filter-split	0	0	6	0.00706714	843	0.992933	0.333333	0.328968	0.448276	0.449101	0.166667	0.166667	0.775801	0.756821
double	CE_CF_SE	filter-split	0	0	30	0.0265487	1100	0.973451	0.225	0.217634	0.454545	0.460233	0	0	0.720909	0.706364
unique	CE_CF_SE	filter-split	77	0.0208503	263	0.0712158	3353	0.907934	0.714286	0.626539	0.368984	0.420541	0.117871	0.106464	0.668058	0.649269
rosette	CE_CF_SE	filter-duplicates	0	0	193	0.0576636	3154	0.942336	0.333333	0.290391	0.45098	0.461507	0.0310881	0.0259067	0.710843	0.69182
union	CE_CF_SE	filter-duplicates	163	0.0186286	721	0.0824	7866	0.898971	0.5	0.534004	0.460103	0.47409	0.0790569	0.073509	0.715739	0.695906
intersect	CE_CF_SE	filter-duplicates	0	0	40	0.0372093	1035	0.962791	0.333333	0.344583	0.442842	0.4569	0.075	0.05	0.724638	0.708213
double	CE_CF_SE	filter-duplicates	0	0	153	0.0673415	2119	0.932658	0.333333	0.276224	0.454545	0.463757	0.0196078	0.0196078	0.704106	0.683813
unique	CE_CF_SE	filter-duplicates	163	0.0301684	528	0.0977235	4712	0.872108	0.732385	0.623052	0.467856	0.482512	0.0965909	0.0909091	0.719015	0.698642
rosette	CE_CF_SE	filter	0	0	36	0.0224159	1570	0.977584	0.291667	0.23619	0.443454	0.448698	0.0277778	0.0277778	0.728025	0.712739
union	CE_CF_SE	filter	65	0.0166496	230	0.0589139	3609	0.924436	0.5	0.55173	0.444444	0.461401	0.1	0.0913043	0.716819	0.701025
intersect	CE_CF_SE	filter	0	0	6	0.00881057	675	0.991189	0.333333	0.328968	0.45098	0.445824	0.166667	0.166667	0.758519	0.742222
double	CE_CF_SE	filter	0	0	30	0.0324324	895	0.967568	0.225	0.217634	0.44	0.450867	0	0	0.705028	0.690503
unique	CE_CF_SE	filter	65	0.0282855	194	0.0844212	2039	0.887293	0.6	0.610284	0.444444	0.471181	0.113402	0.103093	0.70819	0.692006
rosette	CE_CQ_FC	unfilter	13	0.00277067	190	0.0404945	4489	0.956735	0.428571	0.513409	0.473684	0.477531	0.0789474	0.0631579	0.750056	0.725997
union	CE_CQ_FC	unfilter	16	0.00268141	260	0.043573	5691	0.953746	0.5	0.526085	0.47107	0.479929	0.1	0.0846154	0.747496	0.724653
intersect	CE_CQ_FC	unfilter	0	0	45	0.0219727	2003	0.978027	0.333333	0.353968	0.458333	0.466723	0.0666667	0.0444444	0.743385	0.71992
double	CE_CQ_FC	unfilter	13	0.00491679	145	0.0548411	2486	0.940242	0.5	0.56289	0.4889	0.486239	0.0827586	0.0689655	0.75543	0.730893
unique	CE_CQ_FC	unfilter	3	0.00235294	70	0.054902	1202	0.942745	0.5	0.560492	0.461207	0.488885	0.157143	0.142857	0.737937	0.719634
rosette	CE_CQ_FC	filter-split	5	0.00214684	46	0.019751	2278	0.978102	0.464286	0.579814	0.464084	0.469457	0.0652174	0.0434783	0.760316	0.740562
union	CE_CQ_FC	filter-split	14	0.00382723	118	0.0322581	3526	0.963915	0.6	0.611411	0.468841	0.477027	0.127119	0.118644	0.752694	0.733693
intersect	CE_CQ_FC	filter-split	0	0	6	0.00598205	997	0.994018	0.291667	0.25754	0.448276	0.448987	0.166667	0.166667	0.75326	0.734203
double	CE_CQ_FC	filter-split	5	0.00377074	40	0.0301659	1281	0.966063	0.6	0.628155	0.483146	0.485389	0.05	0.025	0.765808	0.745511
unique	CE_CQ_FC	filter-split	9	0.00677201	72	0.0541761	1248	0.939052	0.714286	0.631598	0.484558	0.490845	0.166667	0.166667	0.738782	0.721154
rosette	CE_CQ_FC	filter-duplicates	6	0.00253485	131	0.0553443	2230	0.942121	0.333333	0.474518	0.481019	0.479966	0.0687023	0.0534351	0.726906	0.704933
union	CE_CQ_FC	filter-duplicates	16	0.00372613	234	0.0544946	4044	0.941779	0.47524	0.515427	0.470829	0.479415	0.0854701	0.0769231	0.735905	0.715134
intersect	CE_CQ_FC	filter-duplicates	0	0	29	0.0421512	659	0.957849	0.333333	0.37266	0.453125	0.464165	0.0689655	0.0689655	0.704097	0.679818
double	CE_CQ_FC	filter-duplicates	6	0.00357356	102	0.0607504	1571	0.935676	0.428571	0.503478	0.493827	0.486595	0.0686275	0.0490196	0.736474	0.715468
unique	CE_CQ_FC	filter-duplicates	10	0.00518941	103	0.053451	1814	0.94136	0.5	0.567456	0.455457	0.478738	0.106796	0.106796	0.746968	0.727674
rosette	CE_CQ_FC	filter	4	0.00294334	31	0.0228109	1324	0.974246	0.428571	0.581874	0.460594	0.46001	0.0645161	0.0322581	0.741692	0.722054
union	CE_CQ_FC	filter	10	0.00381243	86	0.0327869	2527	0.963401	0.428571	0.553053	0.458333	0.466737	0.0930233	0.0813953	0.740008	0.721805
intersect	CE_CQ_FC	filter	0	0	5	0.0113122	437	0.988688	0.333333	0.259048	0.444444	0.439167	0.2	0.2	0.7254	0.700229
double	CE_CQ_FC	filter	4	0.00436205	26	0.0283533	887	0.967285	0.633333	0.643956	0.466255	0.470279	0.0384615	0	0.749718	0.732807
unique	CE_CQ_FC	filter	6	0.00474684	55	0.0435127	1203	0.951741	0.428571	0.536809	0.457143	0.474141	0.109091	0.109091	0.738155	0.72153
rosette	CE_CQ_SE	unfilter	16	0.00368834	168	0.0387275	4154	0.957584	0.428571	0.491514	0.461538	0.471069	0.077381	0.0654762	0.74675	0.721955
union	CE_CQ_SE	unfilter	282	0.0188679	1155	0.0772782	13509	0.903854	0.6	0.581541	0.390145	0.428901	0.0952381	0.0649351	0.674069	0.653046
intersect	CE_CQ_SE	unfilter	0	0	41	0.0241318	1658	0.975868	0.333333	0.334437	0.447021	0.458742	0.0731707	0.0487805	0.750302	0.725573
double	CE_CQ_SE	unfilter	16	0.0060629	127	0.0481243	2496	0.945813	0.5	0.542224	0.472791	0.479257	0.0787402	0.0708661	0.744391	0.719551
unique	CE_CQ_SE	unfilter	266	0.0250754	987	0.093043	9355	0.881882	0.639167	0.596865	0.354328	0.410177	0.0982776	0.064843	0.641796	0.622448
rosette	CE_CQ_SE	filter-split	7	0.0032833	46	0.021576	2079	0.975141	0.439526	0.556222	0.455621	0.462939	0.0869565	0.0652174	0.756614	0.737855
union	CE_CQ_SE	filter-split	77	0.0128291	299	0.0498167	5626	0.937354	0.6	0.596852	0.399574	0.435226	0.113712	0.103679	0.699431	0.681834
intersect	CE_CQ_SE	filter-split	0	0	7	0.00873908	794	0.991261	0.333333	0.281973	0.448082	0.448848	0.142857	0.142857	0.770781	0.75063
double	CE_CQ_SE	filter-split	7	0.0052592	39	0.0293013	1285	0.96544	0.6	0.605446	0.463415	0.471646	0.0769231	0.0512821	0.74786	0.729961
unique	CE_CQ_SE	filter-split	70	0.0180879	253	0.0653747	3547	0.916537	0.6	0.604239	0.366166	0.418983	0.118577	0.110672	0.665915	0.648999
rosette	CE_CQ_SE	filter-duplicates	16	0.00560617	157	0.0550105	2681	0.939383	0.428571	0.482821	0.466255	0.474539	0.0700637	0.0573248	0.730325	0.709064
union	CE_CQ_SE	filter-duplicates	163	0.0186435	712	0.0814366	7868	0.89992	0.5	0.561108	0.457295	0.472317	0.0856742	0.0800562	0.712888	0.693188
intersect	CE_CQ_SE	filter-duplicates	0	0	39	0.0404984	924	0.959502	0.333333	0.334188	0.444444	0.456161	0.0769231	0.0512821	0.717532	0.699134
double	CE_CQ_SE	filter-duplicates	16	0.00846113	118	0.0624008	1757	0.929138	0.5	0.531945	0.476274	0.484203	0.0677966	0.059322	0.737052	0.714286
unique	CE_CQ_SE	filter-duplicates	147	0.0249618	555	0.0942435	5187	0.880795	0.6	0.583254	0.454545	0.471168	0.0900901	0.0864865	0.703875	0.684982
rosette	CE_CQ_SE	filter	7	0.00428397	46	0.0281518	1581	0.967564	0.439526	0.556222	0.454545	0.45792	0.0869565	0.0652174	0.738773	0.721063
union	CE_CQ_SE	filter	65	0.0159431	227	0.0556782	3785	0.928379	0.500594	0.573329	0.443299	0.4609	0.105727	0.0969163	0.720211	0.704095
intersect	CE_CQ_SE	filter	0	0	7	0.0110585	626	0.988942	0.333333	0.281973	0.450358	0.447287	0.142857	0.142857	0.749201	0.731629
double	CE_CQ_SE	filter	7	0.00699301	39	0.038961	955	0.954046	0.6	0.605446	0.454545	0.46489	0.0769231	0.0512821	0.731937	0.714136
unique	CE_CQ_SE	filter	58	0.0237413	181	0.0740892	2204	0.902169	0.528459	0.577676	0.432998	0.463038	0.110497	0.104972	0.706897	0.691924
rosette	CE_FC_SE	unfilter	13	0.00317926	158	0.0386403	3918	0.95818	0.428571	0.510398	0.464697	0.472185	0.0822785	0.0632911	0.748086	0.72486
union	CE_FC_SE	unfilter	282	0.0189784	1154	0.0776634	13423	0.903358	0.6	0.583717	0.391788	0.430829	0.0979203	0.067591	0.675035	0.653878
intersect	CE_FC_SE	unfilter	0	0	34	0.0220493	1508	0.977951	0.333333	0.341176	0.454545	0.46289	0.0882353	0.0588235	0.755305	0.731432
double	CE_FC_SE	unfilter	13	0.00510404	124	0.0486847	2410	0.946211	0.5	0.556797	0.471286	0.478	0.0806452	0.0645161	0.743568	0.720747
unique	CE_FC_SE	unfilter	269	0.0249768	996	0.0924791	9505	0.882544	0.64512	0.595348	0.36	0.413783	0.100402	0.0682731	0.644924	0.624619
rosette	CE_FC_SE	filter-split	5	0.00255754	39	0.0199488	1911	0.977494	0.428571	0.583333	0.454545	0.460324	0.0769231	0.0512821	0.753532	0.734694
union	CE_FC_SE	filter-split	84	0.012929	345	0.0531014	6068	0.93397	0.643049	0.612843	0.413593	0.444573	0.118841	0.110145	0.704845	0.687212
intersect	CE_FC_SE	filter-split	0	0	6	0.00802139	742	0.991979	0.291667	0.25754	0.45098	0.45455	0.166667	0.166667	0.777628	0.75876
double	CE_FC_SE	filter-split	5	0.0041425	33	0.0273405	1169	0.968517	1	0.642569	0.45614	0.463989	0.0606061	0.030303	0.738238	0.719418
unique	CE_FC_SE	filter-split	79	0.0173932	306	0.0673712	4157	0.915236	0.666931	0.616604	0.391788	0.437332	0.124183	0.117647	0.682463	0.665384
rosette	CE_FC_SE	filter-duplicates	6	0.00294118	106	0.0519608	1928	0.945098	0.333333	0.463365	0.463415	0.47006	0.0566038	0.0377358	0.724066	0.702282
union	CE_FC_SE	filter-duplicates	163	0.0194025	692	0.0823711	7546	0.898226	0.5	0.564721	0.4599	0.473548	0.0881503	0.0823699	0.714683	0.694673
intersect	CE_FC_SE	filter-duplicates	0	0	22	0.0452675	464	0.954733	0.333333	0.353355	0.454545	0.46392	0.0909091	0.0909091	0.719828	0.693966
double	CE_FC_SE	filter-duplicates	6	0.003861	84	0.0540541	1464	0.942085	0.428571	0.492177	0.466667	0.472006	0.047619	0.0238095	0.72541	0.704918
unique	CE_FC_SE	filter-duplicates	157	0.0246817	586	0.0921239	5618	0.883194	0.6	0.583056	0.459208	0.474745	0.0938567	0.0904437	0.711463	0.692061
rosette	CE_FC_SE	filter	4	0.00336134	27	0.0226891	1159	0.97395	0.428571	0.572399	0.448276	0.45277	0.111111	0.0740741	0.733391	0.713546
union	CE_FC_SE	filter	68	0.0164569	244	0.0590513	3820	0.924492	0.500297	0.578086	0.452051	0.465271	0.102459	0.0942623	0.720419	0.704188
intersect	CE_FC_SE	filter	0	0	5	0.0141643	348	0.985836	0.333333	0.259048	0.45214	0.43692	0.2	0.2	0.738506	0.715517
double	CE_FC_SE	filter	4	0.00477897	22	0.0262843	811	0.968937	0.8	0.643615	0.447619	0.459572	0.0909091	0.0454545	0.731196	0.7127
unique	CE_FC_SE	filter	64	0.0217539	217	0.0737593	2661	0.904487	0.512391	0.578793	0.454545	0.470715	0.101382	0.0967742	0.714769	0.700113
rosette	CF_CQ_FC	unfilter	13	0.00264389	208	0.0423022	4696	0.955054	0.428571	0.497173	0.470454	0.476241	0.0721154	0.0576923	0.744463	0.720187
union	CF_CQ_FC	unfilter	16	0.00202943	400	0.0507357	7468	0.947235	0.333333	0.429471	0.474492	0.480839	0.075	0.0625	0.742769	0.720943
intersect	CF_CQ_FC	unfilter	0	0	82	0.0329582	2406	0.967042	0.333333	0.324884	0.466667	0.471615	0.0487805	0.0365854	0.744805	0.722361
double	CF_CQ_FC	unfilter	13	0.005352	126	0.0518732	2290	0.942775	0.633333	0.609297	0.478524	0.4811	0.0873016	0.0714286	0.744105	0.717904
unique	CF_CQ_FC	unfilter	3	0.00101112	192	0.0647118	2772	0.934277	0.333333	0.356129	0.484848	0.48863	0.078125	0.0677083	0.739899	0.722222
rosette	CF_CQ_FC	filter-split	5	0.00206016	52	0.0214256	2370	0.976514	0.428571	0.535348	0.461538	0.467452	0.0576923	0.0384615	0.752321	0.731646
union	CF_CQ_FC	filter-split	14	0.00327639	150	0.0351041	4109	0.961619	0.428571	0.523837	0.466667	0.476112	0.1	0.0933333	0.748114	0.730105
intersect	CF_CQ_FC	filter-split	0	0	11	0.00935374	1165	0.990646	0.333333	0.323377	0.454545	0.4572	0.0909091	0.0909091	0.75794	0.739056
double	CF_CQ_FC	filter-split	5	0.0039968	41	0.0327738	1205	0.963229	0.5	0.592218	0.47	0.477364	0.0487805	0.0243902	0.746888	0.724481
unique	CF_CQ_FC	filter-split	9	0.00487541	98	0.0530878	1739	0.942037	0.380952	0.517729	0.481481	0.487914	0.122449	0.122449	0.742381	0.728005
rosette	CF_CQ_FC	filter-duplicates	6	0.0023015	158	0.0606061	2443	0.937092	0.333333	0.443279	0.472422	0.475693	0.056962	0.0443038	0.71142	0.688088
union	CF_CQ_FC	filter-duplicates	16	0.00272758	377	0.0642687	5473	0.933004	0.333333	0.415959	0.473684	0.479498	0.0636605	0.0583554	0.725379	0.704915
intersect	CF_CQ_FC	filter-duplicates	0	0	53	0.0623529	797	0.937647	0.333333	0.353279	0.470588	0.473511	0.0566038	0.0566038	0.711418	0.688833
double	CF_CQ_FC	filter-duplicates	6	0.00341491	105	0.059761	1646	0.936824	0.428571	0.488707	0.473684	0.47675	0.0571429	0.0380952	0.711422	0.687728
unique	CF_CQ_FC	filter-duplicates	10	0.00306843	219	0.0671985	3030	0.929733	0.333333	0.396248	0.47619	0.482565	0.0684932	0.0684932	0.736634	0.718482
rosette	CF_CQ_FC	filter	4	0.00270636	39	0.026387	1435	0.970907	0.428571	0.503419	0.45614	0.458343	0.0512821	0.025641	0.732404	0.712892
union	CF_CQ_FC	filter	10	0.00312891	118	0.0369212	3068	0.95995	0.333333	0.457556	0.458689	0.466949	0.0677966	0.059322	0.732399	0.715124
intersect	CF_CQ_FC	filter	0	0	8	0.0161616	487	0.983838	0.333333	0.359821	0.456067	0.446534	0.125	0.125	0.735113	0.710472
double	CF_CQ_FC	filter	4	0.00406918	31	0.0315361	948	0.964395	0.428571	0.540476	0.457738	0.464409	0.0322581	0	0.731013	0.714135
unique	CF_CQ_FC	filter	6	0.00349243	79	0.0459837	1633	0.950524	0.333333	0.434915	0.460084	0.474512	0.0759494	0.0759494	0.732394	0.717085
rosette	CF_CQ_SE	unfilter	16	0.00265825	285	0.0473501	5718	0.949992	0.333333	0.400496	0.462501	0.472078	0.0526316	0.045614	0.73907	0.715285
union	CF_CQ_SE	unfilter	282	0.0182277	1198	0.0774352	13991	0.904337	0.533601	0.569118	0.395663	0.432171	0.0934891	0.0634391	0.677364	0.656493
intersect	CF_CQ_SE	unfilter	0	0	76	0.0366265	1999	0.963373	0.333333	0.310589	0.448276	0.45917	0.0526316	0.0394737	0.737369	0.714357
double	CF_CQ_SE	unfilter	16	0.0040568	209	0.0529919	3719	0.942951	0.333333	0.43319	0.470588	0.479016	0.0526316	0.0478469	0.739984	0.715784
unique	CF_CQ_SE	unfilter	266	0.0281422	913	0.0965933	8273	0.875264	0.714286	0.621754	0.346185	0.404588	0.106243	0.0690033	0.634715	0.615859
rosette	CF_CQ_SE	filter-split	7	0.00260902	69	0.0257175	2607	0.971673	0.333333	0.43628	0.454545	0.462019	0.057971	0.0434783	0.744534	0.726889
union	CF_CQ_SE	filter-split	77	0.0124555	312	0.0504691	5793	0.937075	0.526455	0.581049	0.400249	0.437206	0.108974	0.099359	0.701364	0.683584
intersect	CF_CQ_SE	filter-split	0	0	14	0.0146444	942	0.985356	0.333333	0.302551	0.452281	0.454329	0.0714286	0.0714286	0.76327	0.7431
double	CF_CQ_SE	filter-split	7	0.00405327	55	0.0318471	1665	0.9641	0.333333	0.47032	0.454545	0.46637	0.0545455	0.0363636	0.733934	0.717718
unique	CF_CQ_SE	filter-split	70	0.0200057	243	0.0694484	3186	0.910546	0.667195	0.622156	0.365933	0.416903	0.123457	0.115226	0.666039	0.648148
rosette	CF_CQ_SE	filter-duplicates	16	0.00391102	271	0.066243	3804	0.929846	0.333333	0.390119	0.459289	0.470082	0.0479705	0.0405904	0.711356	0.689012
union	CF_CQ_SE	filter-duplicates	163	0.0176197	759	0.0820452	8329	0.900335	0.5	0.542682	0.463687	0.475344	0.083004	0.0777339	0.714972	0.695522
intersect	CF_CQ_SE	filter-duplicates	0	0	72	0.0604027	1120	0.939597	0.333333	0.315642	0.442575	0.456626	0.0555556	0.0416667	0.699107	0.68125
double	CF_CQ_SE	filter-duplicates	16	0.00551914	199	0.0686444	2684	0.925836	0.333333	0.417066	0.470588	0.475697	0.0452261	0.040201	0.716468	0.69225
unique	CF_CQ_SE	filter-duplicates	147	0.0284884	488	0.0945736	4525	0.876938	0.75	0.627404	0.466667	0.479767	0.102459	0.0983607	0.718011	0.700994
rosette	CF_CQ_SE	filter	7	0.00333651	69	0.0328885	2022	0.963775	0.333333	0.43628	0.445626	0.455624	0.057971	0.0434783	0.726014	0.710188
union	CF_CQ_SE	filter	65	0.0152761	240	0.0564042	3950	0.92832	0.5	0.554059	0.446809	0.462887	0.1	0.0916667	0.720253	0.704051
intersect	CF_CQ_SE	filter	0	0	14	0.0190217	722	0.980978	0.333333	0.302551	0.454545	0.451766	0.0714286	0.0714286	0.743767	0.724377
double	CF_CQ_SE	filter	7	0.0051395	55	0.0403818	1300	0.954479	0.333333	0.47032	0.438812	0.457767	0.0545455	0.0363636	0.716154	0.702308
unique	CF_CQ_SE	filter	58	0.0268892	171	0.0792768	1928	0.893834	0.6	0.601584	0.446868	0.470503	0.116959	0.111111	0.714212	0.697614
rosette	CF_FC_SE	unfilter	13	0.00226205	277	0.0481991	5457	0.949539	0.333333	0.413505	0.464692	0.472607	0.0541516	0.0433213	0.737768	0.715045
union	CF_FC_SE	unfilter	282	0.0182619	1201	0.0777749	13959	0.903963	0.538743	0.56908	0.396896	0.433767	0.0957535	0.0657785	0.677627	0.656494
intersect	CF_FC_SE	unfilter	0	0	63	0.0334572	1820	0.966543	0.333333	0.30839	0.460247	0.466696	0.0634921	0.047619	0.753297	0.732418
double	CF_FC_SE	unfilter	13	0.00336439	214	0.055383	3637	0.941253	0.333333	0.44445	0.466667	0.475565	0.0514019	0.0420561	0.729997	0.706351
unique	CF_FC_SE	unfilter	269	0.0277463	924	0.0953069	8502	0.876947	0.714286	0.615719	0.353396	0.408838	0.108225	0.0725108	0.639026	0.618913
rosette	CF_FC_SE	filter-split	5	0.00199681	64	0.0255591	2435	0.972444	0.333333	0.433861	0.454545	0.46276	0.046875	0.03125	0.743737	0.726899
union	CF_FC_SE	filter-split	84	0.0125429	359	0.0536061	6254	0.933851	0.6	0.596823	0.416522	0.445427	0.114206	0.10585	0.705149	0.68692
intersect	CF_FC_SE	filter-split	0	0	10	0.0112994	875	0.988701	0.333333	0.330714	0.454545	0.457007	0.1	0.1	0.772571	0.754286
double	CF_FC_SE	filter-split	5	0.00308833	54	0.0333539	1560	0.963558	0.333333	0.452962	0.454545	0.465988	0.037037	0.0185185	0.727564	0.711538
unique	CF_FC_SE	filter-split	79	0.0188409	295	0.0703554	3819	0.910804	0.714286	0.632178	0.389043	0.434376	0.128814	0.122034	0.680545	0.66143
rosette	CF_FC_SE	filter-duplicates	6	0.00182426	225	0.0684099	3058	0.929766	0.333333	0.361685	0.456275	0.466638	0.0355556	0.0266667	0.702093	0.679202
union	CF_FC_SE	filter-duplicates	163	0.0181172	748	0.0831388	8086	0.898744	0.5	0.540763	0.463802	0.475823	0.0842246	0.078877	0.715063	0.695028
intersect	CF_FC_SE	filter-duplicates	0	0	41	0.0666667	574	0.933333	0.333333	0.33676	0.465476	0.469117	0.0731707	0.0731707	0.710801	0.691638
double	CF_FC_SE	filter-duplicates	6	0.00224383	184	0.0688108	2484	0.928945	0.333333	0.367238	0.454545	0.466065	0.0271739	0.0163043	0.700081	0.676329
unique	CF_FC_SE	filter-duplicates	157	0.0275053	523	0.0916258	5028	0.880869	0.714286	0.617805	0.466667	0.48141	0.105163	0.101338	0.722951	0.704654
rosette	CF_FC_SE	filter	4	0.00239378	54	0.032316	1613	0.96529	0.333333	0.387045	0.45098	0.455631	0.0555556	0.037037	0.723497	0.706758
union	CF_FC_SE	filter	68	0.015643	258	0.0593513	4021	0.925006	0.5	0.55768	0.454545	0.466273	0.0968992	0.0891473	0.718975	0.702313
intersect	CF_FC_SE	filter	0	0	7	0.0174129	395	0.982587	0.333333	0.37551	0.449735	0.434673	0.142857	0.142857	0.729114	0.706329
double	CF_FC_SE	filter	4	0.00315209	47	0.037037	1218	0.959811	0.333333	0.388763	0.45098	0.462428	0.0425532	0.0212766	0.721675	0.706897
unique	CF_FC_SE	filter	64	0.0239163	204	0.0762332	2408	0.899851	0.6	0.602848	0.454545	0.473401	0.107843	0.102941	0.715947	0.699336
rosette	CQ_FC_SE	unfilter	16	0.00318662	222	0.0442143	4783	0.952599	0.428571	0.513183	0.47032	0.475942	0.0945946	0.0765766	0.744303	0.720468
union	CQ_FC_SE	unfilter	282	0.0189109	1164	0.0780579	13466	0.903031	0.6	0.58443	0.390715	0.430398	0.0979381	0.0678694	0.673697	0.652384
intersect	CQ_FC_SE	unfilter	13	0.00457263	122	0.0429124	2708	0.952515	0.5	0.533489	0.467114	0.47611	0.0819672	0.0655738	0.752954	0.726736
double	CQ_FC_SE	unfilter	3	0.00137741	100	0.0459137	2075	0.952709	0.428571	0.48841	0.474453	0.475724	0.11	0.09	0.733012	0.712289
unique	CQ_FC_SE	unfilter	266	0.0268931	942	0.0952381	8683	0.877869	0.666667	0.60122	0.342603	0.40531	0.0987261	0.0658174	0.634804	0.61488
rosette	CQ_FC_SE	filter-split	7	0.00283861	59	0.0239254	2400	0.973236	0.428571	0.545327	0.459007	0.465488	0.101695	0.0847458	0.752917	0.734583
union	CQ_FC_SE	filter-split	84	0.0126544	351	0.0528774	6203	0.934468	0.643049	0.611864	0.411765	0.444375	0.119658	0.111111	0.704014	0.685958
intersect	CQ_FC_SE	filter-split	5	0.00352858	34	0.0239944	1378	0.972477	0.55	0.607493	0.462501	0.470119	0.0588235	0.0294118	0.765602	0.746734
double	CQ_FC_SE	filter-split	2	0.00190658	25	0.0238322	1022	0.974261	0.428571	0.460781	0.454545	0.459244	0.16	0.16	0.735812	0.7182
unique	CQ_FC_SE	filter-split	77	0.0184564	292	0.0699904	3803	0.911553	0.714286	0.625308	0.382856	0.431051	0.123288	0.116438	0.673153	0.655272
rosette	CQ_FC_SE	filter-duplicates	16	0.00568384	184	0.0653641	2615	0.928952	0.47524	0.514702	0.470588	0.476421	0.0869565	0.076087	0.719312	0.696367
union	CQ_FC_SE	filter-duplicates	163	0.0191945	713	0.0839614	7616	0.896844	0.5	0.564886	0.460472	0.474332	0.088359	0.0827489	0.710609	0.690651
intersect	CQ_FC_SE	filter-duplicates	6	0.00610998	71	0.0723014	905	0.921589	0.428571	0.502918	0.492063	0.483591	0.056338	0.0422535	0.720442	0.690608
double	CQ_FC_SE	filter-duplicates	10	0.00545554	113	0.0616476	1710	0.932897	0.5	0.522107	0.460499	0.472627	0.106195	0.0973451	0.718713	0.699415
unique	CQ_FC_SE	filter-duplicates	147	0.025894	529	0.093183	5001	0.880923	0.6	0.582341	0.454545	0.47324	0.0888469	0.0850662	0.706059	0.687662
rosette	CQ_FC_SE	filter	7	0.00429711	54	0.0331492	1568	0.962554	0.439526	0.558695	0.457738	0.462111	0.0925926	0.0740741	0.739796	0.720026
union	CQ_FC_SE	filter	68	0.015825	251	0.0584128	3978	0.925762	0.5	0.57422	0.45	0.465592	0.103586	0.0956175	0.719708	0.703117
intersect	CQ_FC_SE	filter	4	0.00618238	22	0.0340031	621	0.959815	0.55	0.611039	0.456522	0.455222	0.0909091	0.0454545	0.714976	0.692432
double	CQ_FC_SE	filter	3	0.00305499	32	0.0325866	947	0.964358	0.428571	0.522708	0.458333	0.466629	0.09375	0.09375	0.756072	0.73812
unique	CQ_FC_SE	filter	61	0.0228636	197	0.0738381	2410	0.903298	0.52003	0.578475	0.44222	0.467858	0.106599	0.101523	0.706639	0.692116
rosette	CE_CF_CQ_FC	unfilter	13	0.00249808	214	0.0411222	4977	0.95638	0.428571	0.494448	0.469978	0.476245	0.0700935	0.0560748	0.747639	0.724131
union	CE_CF_CQ_FC	unfilter	16	0.0020266	400	0.050665	7479	0.947308	0.333333	0.429471	0.473684	0.480694	0.075	0.0625	0.742613	0.720818
intersect	CE_CF_CQ_FC	unfilter	0	0	44	0.0219124	1964	0.978088	0.333333	0.362013	0.459818	0.467853	0.0681818	0.0454545	0.744399	0.723014
double	CE_CF_CQ_FC	unfilter	13	0.00406758	170	0.0531915	3013	0.942741	0.5	0.528725	0.48	0.481716	0.0705882	0.0588235	0.749751	0.724859
unique	CE_CF_CQ_FC	unfilter	3	0.00111483	186	0.0691193	2502	0.929766	0.333333	0.354714	0.485881	0.489542	0.0806452	0.0698925	0.732614	0.714229
rosette	CE_CF_CQ_FC	filter-split	5	0.00196696	52	0.0204563	2485	0.977577	0.428571	0.535348	0.460432	0.466811	0.0576923	0.0384615	0.754125	0.734004
union	CE_CF_CQ_FC	filter-split	14	0.00327332	150	0.0350713	4113	0.961655	0.428571	0.523837	0.466667	0.475994	0.1	0.0933333	0.747873	0.729881
intersect	CE_CF_CQ_FC	filter-split	0	0	5	0.00507614	980	0.994924	0.333333	0.309048	0.449358	0.451252	0.2	0.2	0.756122	0.738776
double	CE_CF_CQ_FC	filter-split	5	0.0032113	47	0.0301863	1505	0.966602	0.5	0.559422	0.468966	0.476943	0.0425532	0.0212766	0.752824	0.730897
unique	CE_CF_CQ_FC	filter-split	9	0.00518732	98	0.0564841	1628	0.938329	0.380952	0.517729	0.484506	0.490012	0.122449	0.122449	0.738329	0.723587
rosette	CE_CF_CQ_FC	filter-duplicates	6	0.00193861	167	0.053958	2922	0.944103	0.333333	0.440818	0.470588	0.474914	0.0538922	0.0419162	0.72553	0.703285
union	CE_CF_CQ_FC	filter-duplicates	16	0.002668	377	0.0628648	5604	0.934467	0.333333	0.415959	0.472322	0.478839	0.0636605	0.0583554	0.728051	0.707887
intersect	CE_CF_CQ_FC	filter-duplicates	0	0	28	0.0428135	626	0.957187	0.333333	0.385969	0.460928	0.468078	0.0714286	0.0714286	0.70607	0.686901
double	CE_CF_CQ_FC	filter-duplicates	6	0.00245801	139	0.0569439	2296	0.940598	0.333333	0.451866	0.473684	0.476777	0.0503597	0.0359712	0.730836	0.707753
unique	CE_CF_CQ_FC	filter-duplicates	10	0.0034459	210	0.0723639	2682	0.92419	0.333333	0.39619	0.47619	0.483116	0.0714286	0.0714286	0.730798	0.712901
rosette	CE_CF_CQ_FC	filter	4	0.00242131	39	0.0236077	1609	0.973971	0.428571	0.503419	0.454545	0.456418	0.0512821	0.025641	0.737104	0.717837
union	CE_CF_CQ_FC	filter	10	0.00311042	118	0.036703	3087	0.960187	0.333333	0.457556	0.458333	0.466525	0.0677966	0.059322	0.732426	0.715258
intersect	CE_CF_CQ_FC	filter	0	0	4	0.00934579	424	0.990654	0.333333	0.32381	0.45214	0.441809	0.25	0.25	0.731132	0.707547
double	CE_CF_CQ_FC	filter	4	0.00326797	35	0.0285948	1185	0.968137	0.428571	0.523946	0.454545	0.461645	0.0285714	0	0.739241	0.721519
unique	CE_CF_CQ_FC	filter	6	0.00383877	79	0.0505438	1478	0.945617	0.333333	0.434915	0.466667	0.477527	0.0759494	0.0759494	0.727334	0.712449
rosette	CE_CF_CQ_SE	unfilter	16	0.00253807	291	0.0461612	5997	0.951301	0.333333	0.403063	0.463415	0.472366	0.0515464	0.0446735	0.73987	0.716692
union	CE_CF_CQ_SE	unfilter	282	0.01821	1199	0.0774248	14005	0.904365	0.528459	0.568643	0.395663	0.432227	0.0934112	0.0633862	0.677472	0.656623
intersect	CE_CF_CQ_SE	unfilter	0	0	40	0.0238095	1640	0.97619	0.333333	0.342798	0.449358	0.459919	0.075	0.05	0.74939	0.726829
double	CE_CF_CQ_SE	unfilter	16	0.00346021	251	0.054282	4357	0.942258	0.333333	0.412667	0.469565	0.47705	0.0478088	0.0438247	0.736286	0.712876
unique	CE_CF_CQ_SE	unfilter	266	0.0289697	908	0.0988891	8008	0.872141	0.714528	0.621709	0.341666	0.402169	0.106828	0.0693833	0.630744	0.611638
rosette	CE_CF_CQ_SE	filter-split	7	0.00249822	69	0.0246253	2726	0.972877	0.333333	0.43628	0.454545	0.461434	0.057971	0.0434783	0.743947	0.726339
union	CE_CF_CQ_SE	filter-split	77	0.0124495	312	0.0504446	5796	0.937106	0.526455	0.581049	0.400457	0.437262	0.108974	0.099359	0.701346	0.683575
intersect	CE_CF_CQ_SE	filter-split	0	0	6	0.00757576	786	0.992424	0.333333	0.328968	0.448628	0.450096	0.166667	0.166667	0.772265	0.753181
double	CE_CF_CQ_SE	filter-split	7	0.00348259	63	0.0313433	1940	0.965174	0.333333	0.4465	0.455844	0.466028	0.047619	0.031746	0.732474	0.715464
unique	CE_CF_CQ_SE	filter-split	70	0.0206917	243	0.0718297	3070	0.907479	0.667195	0.622156	0.364048	0.415798	0.123457	0.115226	0.663518	0.645603
rosette	CE_CF_CQ_SE	filter-duplicates	16	0.0035524	277	0.0615009	4211	0.934947	0.333333	0.39188	0.458957	0.469675	0.0469314	0.0397112	0.716932	0.695084
union	CE_CF_CQ_SE	filter-duplicates	163	0.0174388	760	0.0813095	8424	0.901252	0.5	0.541968	0.463415	0.475237	0.0828947	0.0776316	0.716643	0.697293
intersect	CE_CF_CQ_SE	filter-duplicates	0	0	38	0.0409924	889	0.959008	0.333333	0.342982	0.446154	0.457526	0.0789474	0.0526316	0.712036	0.696288
double	CE_CF_CQ_SE	filter-duplicates	16	0.00447302	239	0.0668158	3322	0.928711	0.333333	0.399655	0.466092	0.472926	0.041841	0.0376569	0.718242	0.694762
unique	CE_CF_CQ_SE	filter-duplicates	147	0.0303531	483	0.0997316	4213	0.869915	0.75	0.628043	0.466667	0.480796	0.10352	0.0993789	0.716354	0.699502
rosette	CE_CF_CQ_SE	filter	7	0.003125	69	0.0308036	2164	0.966071	0.333333	0.43628	0.447261	0.455171	0.057971	0.0434783	0.727357	0.712107
union	CE_CF_CQ_SE	filter	65	0.0152154	240	0.0561798	3967	0.928605	0.5	0.554059	0.446809	0.462628	0.1	0.0916667	0.720696	0.704311
intersect	CE_CF_CQ_SE	filter	0	0	6	0.00970874	612	0.990291	0.333333	0.328968	0.454545	0.448565	0.166667	0.166667	0.751634	0.735294
double	CE_CF_CQ_SE	filter	7	0.00431566	63	0.0388409	1552	0.956843	0.333333	0.4465	0.44222	0.457776	0.047619	0.031746	0.717784	0.702964
unique	CE_CF_CQ_SE	filter	58	0.0285433	171	0.0841535	1803	0.887303	0.6	0.601584	0.446154	0.471577	0.116959	0.111111	0.712701	0.694953
rosette	CE_CF_FC_SE	unfilter	13	0.00211176	285	0.0462963	5858	0.951592	0.333333	0.409065	0.46619	0.473741	0.0526316	0.0421053	0.741379	0.719187
union	CE_CF_FC_SE	unfilter	282	0.0182524	1201	0.0777346	13967	0.904013	0.538743	0.56908	0.396825	0.433766	0.0957535	0.0657785	0.677669	0.656548
intersect	CE_CF_FC_SE	unfilter	0	0	33	0.021682	1489	0.978318	0.333333	0.351515	0.454545	0.463959	0.0909091	0.0606061	0.754869	0.733378
double	CE_CF_FC_SE	unfilter	13	0.00280535	252	0.0543807	4369	0.942814	0.333333	0.416602	0.469978	0.477075	0.047619	0.0396825	0.736782	0.714351
unique	CE_CF_FC_SE	unfilter	269	0.0289434	916	0.0985582	8109	0.872498	0.714286	0.618867	0.344595	0.404887	0.10917	0.0731441	0.631644	0.611296
rosette	CE_CF_FC_SE	filter-split	5	0.00184706	65	0.0240118	2637	0.974141	0.333333	0.432314	0.457143	0.464926	0.0461538	0.0307692	0.748578	0.731513
union	CE_CF_FC_SE	filter-split	84	0.0125373	359	0.0535821	6257	0.933881	0.6	0.596823	0.416551	0.445502	0.114206	0.10585	0.70513	0.686911
intersect	CE_CF_FC_SE	filter-split	0	0	5	0.0067659	734	0.993234	0.333333	0.309048	0.454545	0.456272	0.2	0.2	0.779292	0.76158
double	CE_CF_FC_SE	filter-split	5	0.00254065	60	0.0304878	1903	0.966972	0.333333	0.442587	0.458957	0.468264	0.0333333	0.0166667	0.736731	0.719916
unique	CE_CF_FC_SE	filter-split	79	0.0197846	294	0.0736289	3620	0.906587	0.714286	0.633194	0.384615	0.431353	0.129252	0.122449	0.673481	0.65442
rosette	CE_CF_FC_SE	filter-duplicates	6	0.001524	239	0.0607061	3692	0.93777	0.333333	0.35835	0.459772	0.468148	0.0334728	0.0251046	0.71506	0.693391
union	CE_CF_FC_SE	filter-duplicates	163	0.0178885	748	0.0820896	8201	0.900022	0.5	0.540763	0.464151	0.476085	0.0842246	0.078877	0.717108	0.697232
intersect	CE_CF_FC_SE	filter-duplicates	0	0	21	0.0450644	445	0.954936	0.333333	0.370181	0.461538	0.465226	0.0952381	0.0952381	0.716854	0.696629
double	CE_CF_FC_SE	filter-duplicates	6	0.00172861	218	0.0628061	3247	0.935465	0.333333	0.35721	0.459119	0.468548	0.0275229	0.0183486	0.714814	0.692947
unique	CE_CF_FC_SE	filter-duplicates	157	0.0303382	509	0.0983575	4509	0.871304	0.75	0.626415	0.466667	0.482585	0.108055	0.104126	0.718785	0.700377
rosette	CE_CF_FC_SE	filter	4	0.00205867	55	0.0283067	1884	0.969635	0.333333	0.386069	0.448276	0.454691	0.0545455	0.0363636	0.726115	0.710191
union	CE_CF_FC_SE	filter	68	0.0155749	258	0.059093	4040	0.925332	0.5	0.55768	0.454545	0.466251	0.0968992	0.0891473	0.719554	0.70297
intersect	CE_CF_FC_SE	filter	0	0	4	0.0116959	338	0.988304	0.333333	0.32381	0.45842	0.438397	0.25	0.25	0.742604	0.721893
double	CE_CF_FC_SE	filter	4	0.00249844	51	0.0318551	1546	0.965646	0.333333	0.390952	0.447261	0.458253	0.0392157	0.0196078	0.72251	0.707633
unique	CE_CF_FC_SE	filter	64	0.0264135	203	0.0837804	2156	0.889806	0.6	0.604176	0.457385	0.476354	0.108374	0.103448	0.713822	0.69666
rosette	CE_CQ_FC_SE	unfilter	16	0.00301035	229	0.0430856	5070	0.953904	0.428571	0.505762	0.469231	0.475717	0.0917031	0.0742358	0.74714	0.723274
union	CE_CQ_FC_SE	unfilter	282	0.0186471	1168	0.0772334	13673	0.90412	0.6	0.584055	0.392559	0.431317	0.0976027	0.067637	0.675419	0.654355
intersect	CE_CQ_FC_SE	unfilter	0	0	34	0.0233036	1425	0.976696	0.333333	0.341176	0.45098	0.463443	0.0882353	0.0588235	0.752982	0.727719
double	CE_CQ_FC_SE	unfilter	16	0.00414938	195	0.0505705	3645	0.94528	0.5	0.534459	0.478261	0.480516	0.0923077	0.0769231	0.744856	0.721536
unique	CE_CQ_FC_SE	unfilter	266	0.0271207	939	0.0957382	8603	0.877141	0.666667	0.603149	0.340367	0.40515	0.0990415	0.0660277	0.633151	0.613739
rosette	CE_CQ_FC_SE	filter-split	7	0.0026687	60	0.0228746	2556	0.974457	0.428571	0.541794	0.458444	0.466118	0.1	0.0833333	0.755477	0.736307
union	CE_CQ_FC_SE	filter-split	84	0.0124926	351	0.0522011	6289	0.935306	0.643049	0.611864	0.413174	0.444867	0.119658	0.111111	0.705041	0.687232
intersect	CE_CQ_FC_SE	filter-split	0	0	6	0.0083682	711	0.991632	0.291667	0.25754	0.44898	0.452959	0.166667	0.166667	0.773558	0.753868
double	CE_CQ_FC_SE	filter-split	7	0.00367261	54	0.0283316	1845	0.967996	0.5	0.573378	0.464912	0.471189	0.0925926	0.0740741	0.748509	0.729539
unique	CE_CQ_FC_SE	filter-split	77	0.0187759	291	0.0709583	3733	0.910266	0.714286	0.626312	0.380952	0.430317	0.123711	0.116838	0.670506	0.65363
rosette	CE_CQ_FC_SE	filter-duplicates	16	0.00483676	194	0.0586457	3098	0.936518	0.428571	0.49945	0.473053	0.478171	0.0824742	0.0721649	0.729503	0.707553
union	CE_CQ_FC_SE	filter-duplicates	163	0.0183683	719	0.0810232	7992	0.900609	0.5	0.564106	0.459459	0.473785	0.0876217	0.0820584	0.714464	0.694695
intersect	CE_CQ_FC_SE	filter-duplicates	0	0	22	0.0475162	441	0.952484	0.333333	0.353355	0.454545	0.464338	0.0909091	0.0909091	0.714286	0.687075
double	CE_CQ_FC_SE	filter-duplicates	16	0.0056239	172	0.0604569	2657	0.933919	0.439526	0.518137	0.47561	0.480467	0.0813953	0.0697674	0.732029	0.710952
unique	CE_CQ_FC_SE	filter-duplicates	147	0.0264103	525	0.0943227	4894	0.879267	0.6	0.587997	0.454545	0.471009	0.0895238	0.0857143	0.704945	0.686555
rosette	CE_CQ_FC_SE	filter	7	0.00378174	55	0.0297137	1789	0.966505	0.428571	0.554597	0.454545	0.459649	0.0909091	0.0727273	0.742314	0.723309
union	CE_CQ_FC_SE	filter	68	0.0153638	251	0.0567103	4107	0.927926	0.5	0.57422	0.45	0.465149	0.103586	0.0956175	0.720964	0.704651
intersect	CE_CQ_FC_SE	filter	0	0	5	0.0147059	335	0.985294	0.333333	0.259048	0.44898	0.435605	0.2	0.2	0.731343	0.707463
double	CE_CQ_FC_SE	filter	7	0.00463269	50	0.0330907	1454	0.962277	0.5	0.584152	0.455306	0.465189	0.08	0.06	0.744842	0.72696
unique	CE_CQ_FC_SE	filter	61	0.0236893	196	0.0761165	2318	0.900194	0.524245	0.579726	0.446481	0.469394	0.107143	0.102041	0.704487	0.69025
rosette	CF_CQ_FC_SE	unfilter	16	0.0023578	330	0.0486295	6440	0.949013	0.333333	0.431626	0.466667	0.474024	0.069697	0.0575758	0.738354	0.715217
union	CF_CQ_FC_SE	unfilter	282	0.0180295	1211	0.0774247	14148	0.904546	0.554733	0.571125	0.397442	0.434346	0.0957886	0.0660611	0.678541	0.657619
intersect	CF_CQ_FC_SE	unfilter	0	0	59	0.0338886	1682	0.966111	0.333333	0.306134	0.456832	0.465395	0.0677966	0.0508475	0.748514	0.725922
double	CF_CQ_FC_SE	unfilter	16	0.00317146	271	0.0537166	4758	0.943112	0.333333	0.458947	0.470454	0.477074	0.0701107	0.0590406	0.734763	0.711433
unique	CF_CQ_FC_SE	unfilter	266	0.0300395	881	0.0994918	7708	0.870469	0.733756	0.623377	0.334375	0.401196	0.105562	0.0692395	0.628568	0.609497
rosette	CF_CQ_FC_SE	filter-split	7	0.00225879	80	0.0258148	3012	0.971926	0.333333	0.451351	0.454545	0.463878	0.075	0.0625	0.744688	0.726428
union	CF_CQ_FC_SE	filter-split	84	0.0121792	364	0.0527766	6449	0.935044	0.6	0.597783	0.416667	0.446273	0.115385	0.107143	0.706621	0.688634
intersect	CF_CQ_FC_SE	filter-split	0	0	9	0.0108303	822	0.98917	0.333333	0.330423	0.454545	0.457158	0.111111	0.111111	0.772506	0.753041
double	CF_CQ_FC_SE	filter-split	7	0.00308642	71	0.0313051	2190	0.965608	0.333333	0.46668	0.454545	0.4664	0.0704225	0.056338	0.734247	0.716438
unique	CF_CQ_FC_SE	filter-split	77	0.0202738	284	0.0747762	3437	0.90495	0.732143	0.639031	0.384615	0.430845	0.126761	0.119718	0.673262	0.655514
rosette	CF_CQ_FC_SE	filter-duplicates	16	0.00358744	299	0.0670404	4145	0.929372	0.333333	0.41565	0.464286	0.471495	0.0602007	0.0535117	0.710495	0.688058
union	CF_CQ_FC_SE	filter-duplicates	163	0.0173737	766	0.0816457	8453	0.900981	0.5	0.544685	0.465487	0.476719	0.0848564	0.0796345	0.716669	0.697149
intersect	CF_CQ_FC_SE	filter-duplicates	0	0	39	0.0689046	527	0.931095	0.333333	0.336081	0.462817	0.467117	0.0769231	0.0769231	0.70778	0.686907
double	CF_CQ_FC_SE	filter-duplicates	16	0.00410889	260	0.0667694	3618	0.929122	0.333333	0.427586	0.465886	0.472133	0.0576923	0.05	0.71089	0.688226
unique	CF_CQ_FC_SE	filter-duplicates	147	0.0298659	467	0.0948801	4308	0.875254	0.75	0.627301	0.4658	0.481745	0.100642	0.0963597	0.722609	0.705896
rosette	CF_CQ_FC_SE	filter	7	0.00306614	75	0.0328515	2201	0.964082	0.333333	0.454711	0.44898	0.457271	0.0666667	0.0533333	0.729668	0.712858
union	CF_CQ_FC_SE	filter	68	0.0147698	264	0.0573414	4272	0.927889	0.5	0.556658	0.454545	0.466726	0.0984848	0.0909091	0.720974	0.704354
intersect	CF_CQ_FC_SE	filter	0	0	6	0.016	369	0.984	0.333333	0.38254	0.454545	0.43832	0.166667	0.166667	0.731707	0.707317
double	CF_CQ_FC_SE	filter	7	0.00366876	69	0.0361635	1832	0.960168	0.333333	0.460986	0.447947	0.461088	0.057971	0.0434783	0.729258	0.713974
unique	CF_CQ_FC_SE	filter	61	0.0262818	189	0.0814304	2071	0.892288	0.555438	0.597113	0.454545	0.476775	0.111111	0.10582	0.711733	0.695316
rosette	CE_CF_CQ_FC_SE	unfilter	16	0.00228474	335	0.0478366	6652	0.949879	0.333333	0.430855	0.466667	0.47449	0.0686567	0.0567164	0.739928	0.717378
union	CE_CF_CQ_FC_SE	unfilter	282	0.0180215	1211	0.0773901	14155	0.904588	0.554733	0.571125	0.397411	0.434353	0.0957886	0.0660611	0.678559	0.657647
intersect	CE_CF_CQ_FC_SE	unfilter	0	0	33	0.022869	1410	0.977131	0.333333	0.351515	0.454545	0.464628	0.0909091	0.0606061	0.752482	0.729787
double	CE_CF_CQ_FC_SE	unfilter	16	0.0028777	302	0.0543165	5242	0.942806	0.333333	0.439525	0.470588	0.477143	0.0662252	0.0562914	0.736551	0.71404
unique	CE_CF_CQ_FC_SE	unfilter	266	0.0307692	876	0.10133	7503	0.867901	0.75	0.624767	0.333333	0.398768	0.106164	0.0696347	0.62415	0.604691
rosette	CE_CF_CQ_FC_SE	filter-split	7	0.00219642	80	0.025102	3100	0.972702	0.333333	0.451351	0.454545	0.464298	0.075	0.0625	0.745806	0.728065
union	CE_CF_CQ_FC_SE	filter-split	84	0.0121757	364	0.0527613	6451	0.935063	0.6	0.597783	0.416667	0.446291	0.115385	0.107143	0.706557	0.688575
intersect	CE_CF_CQ_FC_SE	filter-split	0	0	5	0.00705219	704	0.992948	0.333333	0.309048	0.45098	0.454385	0.2	0.2	0.775568	0.757102
double	CE_CF_CQ_FC_SE	filter-split	7	0.00282486	75	0.0302663	2396	0.966909	0.333333	0.460838	0.457143	0.46721	0.0666667	0.0533333	0.737062	0.719533
unique	CE_CF_CQ_FC_SE	filter-split	77	0.0207435	284	0.0765086	3351	0.902748	0.732143	0.639031	0.381295	0.429634	0.126761	0.119718	0.670248	0.652044
rosette	CE_CF_CQ_FC_SE	filter-duplicates	16	0.00330579	306	0.0632231	4518	0.933471	0.333333	0.415385	0.465886	0.471969	0.0588235	0.0522876	0.717574	0.695883
union	CE_CF_CQ_FC_SE	filter-duplicates	163	0.0172159	766	0.0809041	8539	0.90188	0.5	0.544685	0.464286	0.476491	0.0848564	0.0796345	0.718	0.69856
intersect	CE_CF_CQ_FC_SE	filter-duplicates	0	0	21	0.0469799	426	0.95302	0.333333	0.370181	0.460928	0.465629	0.0952381	0.0952381	0.711268	0.690141
double	CE_CF_CQ_FC_SE	filter-duplicates	16	0.00364216	285	0.0648759	4092	0.931482	0.333333	0.418716	0.466667	0.472629	0.0561404	0.0491228	0.718231	0.696481
unique	CE_CF_CQ_FC_SE	filter-duplicates	147	0.0317632	460	0.099395	4021	0.868842	0.850772	0.630698	0.464151	0.481571	0.102174	0.0978261	0.718478	0.701567
rosette	CE_CF_CQ_FC_SE	filter	7	0.00290818	75	0.0311591	2325	0.965933	0.333333	0.454711	0.44898	0.456948	0.0666667	0.0533333	0.731183	0.714409
union	CE_CF_CQ_FC_SE	filter	68	0.0147218	264	0.0571552	4287	0.928123	0.5	0.556658	0.453608	0.466578	0.0984848	0.0909091	0.72125	0.704689
intersect	CE_CF_CQ_FC_SE	filter	0	0	4	0.0121581	325	0.987842	0.333333	0.32381	0.454545	0.4371	0.25	0.25	0.735385	0.713846
double	CE_CF_CQ_FC_SE	filter	7	0.00336862	71	0.0341675	2000	0.962464	0.333333	0.462085	0.448276	0.460174	0.056338	0.0422535	0.7305	0.7145
unique	CE_CF_CQ_FC_SE	filter	61	0.0275769	189	0.085443	1962	0.88698	0.555438	0.597113	0.454545	0.477989	0.111111	0.10582	0.70948	0.69317

## Sheet: RNase(+)
Combination	Key	Filtering	Non_Informative	Non_Informative_%	CJ_Reads_<9	CJ_Reads_<9_%	CJ_Reads_≥9	CJ_Reads_≥9_%	ACJ_Median_<9	ACJ_Mean_<9	ACJ_Median_≥9	ACJ_Mean_≥9	p<CJ_alpha_<9_%	pFDR<CJ_alpha_<9_%	p<CJ_alpha_≥9_%	pFDR<CJ_alpha_≥9_%
rosette	CE_CF_CQ	unfilter	1	6.39223e-05	3556	0.227308	12087	0.772628	0.25	0.274186	0.2	0.262024	0.0233408	0.0129359	0.274013	0.200463
union	CE_CF_CQ	unfilter	53	0.00170659	8678	0.279431	22325	0.718863	0.25	0.278089	0.214286	0.2823	0.0254667	0.0132519	0.328735	0.255185
intersect	CE_CF_CQ	unfilter	0	0	2089	0.207365	7985	0.792635	0.25	0.273033	0.195122	0.240249	0.0234562	0.0134035	0.242455	0.17345
double	CE_CF_CQ	unfilter	1	0.000179533	1467	0.263375	4102	0.736445	0.25	0.275827	0.239624	0.304412	0.0231766	0.0122699	0.335446	0.253047
unique	CE_CF_CQ	unfilter	52	0.00337399	5122	0.332338	10238	0.664288	0.25	0.280799	0.230769	0.306238	0.0269426	0.0134713	0.393339	0.319789
rosette	CE_CF_CQ	filter-split	0	0	183	0.0462822	3771	0.953718	0.2	0.199358	0.163399	0.206422	0.0327869	0.0327869	0.24821	0.207902
union	CE_CF_CQ	filter-split	1	0.000172147	493	0.0848683	5315	0.91496	0.25	0.270023	0.176471	0.229454	0.0385396	0.0243408	0.272625	0.230668
intersect	CE_CF_CQ	filter-split	0	0	98	0.0378378	2492	0.962162	0.2	0.201154	0.14428	0.187555	0.0510204	0.0510204	0.227127	0.185795
double	CE_CF_CQ	filter-split	0	0	85	0.0623167	1279	0.937683	0.2	0.197287	0.2	0.243183	0.0117647	0.0117647	0.289289	0.250977
unique	CE_CF_CQ	filter-split	1	0.000539084	310	0.167116	1544	0.832345	0.333333	0.311738	0.225806	0.285705	0.0419355	0.0193548	0.332254	0.286269
rosette	CE_CF_CQ	filter-duplicates	0	0	2783	0.341724	5361	0.658276	0.25	0.27175	0.225806	0.282986	0.0212001	0.00862379	0.260026	0.163962
union	CE_CF_CQ	filter-duplicates	50	0.00253024	7443	0.376651	12268	0.620819	0.25	0.273295	0.22807	0.2933	0.0236464	0.00806127	0.29956	0.202886
intersect	CE_CF_CQ	filter-duplicates	0	0	1479	0.345399	2803	0.654601	0.25	0.272032	0.214286	0.269694	0.0236646	0.00743746	0.225116	0.136283
double	CE_CF_CQ	filter-duplicates	0	0	1304	0.337649	2558	0.662351	0.279191	0.271431	0.233904	0.297552	0.0184049	0.00996933	0.29828	0.194292
unique	CE_CF_CQ	filter-duplicates	50	0.00430404	4660	0.401136	6907	0.59456	0.25	0.274218	0.230769	0.301305	0.0251073	0.00772532	0.330245	0.233097
rosette	CE_CF_CQ	filter	0	0	179	0.0632062	2653	0.936794	0.2	0.195034	0.142857	0.174833	0.0335196	0.0223464	0.166604	0.104033
union	CE_CF_CQ	filter	1	0.00023015	472	0.108631	3872	0.891139	0.25	0.263193	0.157895	0.196994	0.0381356	0.0105932	0.190341	0.118543
intersect	CE_CF_CQ	filter	0	0	96	0.0526894	1726	0.947311	0.2	0.196665	0.129278	0.163137	0.0520833	0.03125	0.152375	0.0973349
double	CE_CF_CQ	filter	0	0	83	0.0821782	927	0.917822	0.2	0.193148	0.166667	0.19661	0.0120482	0.0120482	0.193096	0.116505
unique	CE_CF_CQ	filter	1	0.000660939	293	0.193655	1219	0.805684	0.25	0.304832	0.2	0.245224	0.0409556	0.00341297	0.242002	0.150123
rosette	CE_CF_FC	unfilter	1	6.4813e-05	3428	0.222179	12000	0.777756	0.25	0.272885	0.2	0.259492	0.0236289	0.0128355	0.27275	0.2005
union	CE_CF_FC	unfilter	55	0.00176254	8644	0.277007	22506	0.721231	0.25	0.273942	0.211242	0.281074	0.0232531	0.0128413	0.328446	0.255265
intersect	CE_CF_FC	unfilter	0	0	1865	0.196668	7618	0.803332	0.25	0.270664	0.191489	0.238293	0.0262735	0.0144772	0.239564	0.170648
double	CE_CF_FC	unfilter	1	0.00016818	1563	0.262866	4382	0.736966	0.285811	0.275535	0.230769	0.296347	0.0204734	0.0108765	0.330443	0.252396
unique	CE_CF_FC	unfilter	54	0.00342292	5216	0.330629	10506	0.665948	0.25	0.274636	0.227273	0.305725	0.0230061	0.0128451	0.392062	0.317818
rosette	CE_CF_FC	filter-split	0	0	160	0.0422945	3623	0.957706	0.2	0.200605	0.159091	0.2053	0.0375	0.0375	0.249517	0.210323
union	CE_CF_FC	filter-split	27	0.00477961	508	0.0899274	5114	0.905293	0.25	0.337739	0.176471	0.229119	0.0452756	0.0314961	0.273367	0.232695
intersect	CE_CF_FC	filter-split	0	0	72	0.0301381	2317	0.969862	0.2	0.206184	0.146667	0.186247	0.0555556	0.0555556	0.23047	0.188606
double	CE_CF_FC	filter-split	0	0	88	0.0631277	1306	0.936872	0.2	0.196041	0.185441	0.239101	0.0227273	0.0227273	0.283308	0.248851
unique	CE_CF_FC	filter-split	27	0.0144695	348	0.186495	1491	0.799035	0.333333	0.400789	0.222222	0.287	0.0488506	0.0287356	0.331321	0.287056
rosette	CE_CF_FC	filter-duplicates	1	0.000139179	2430	0.338205	4754	0.661656	0.25	0.269988	0.217391	0.275722	0.0209877	0.00781893	0.246109	0.153555
union	CE_CF_FC	filter-duplicates	33	0.00171982	7226	0.37659	11929	0.621691	0.25	0.2641	0.222222	0.291281	0.0195129	0.00719624	0.297091	0.20161
intersect	CE_CF_FC	filter-duplicates	0	0	905	0.349691	1683	0.650309	0.25	0.268427	0.218391	0.272156	0.0187845	0.00552486	0.218657	0.129531
double	CE_CF_FC	filter-duplicates	1	0.000217533	1525	0.331738	3071	0.668044	0.25	0.270914	0.217391	0.277676	0.0222951	0.00918033	0.261153	0.166721
unique	CE_CF_FC	filter-duplicates	32	0.002666	4796	0.399567	7175	0.597767	0.25	0.261116	0.227273	0.301591	0.0187656	0.00688073	0.330871	0.233449
rosette	CE_CF_FC	filter	0	0	150	0.0582524	2425	0.941748	0.2	0.193979	0.137725	0.16995	0.04	0.0266667	0.160412	0.101443
union	CE_CF_FC	filter	24	0.00594059	444	0.109901	3572	0.884158	0.25	0.315535	0.155005	0.191926	0.0405405	0.018018	0.18533	0.12318
intersect	CE_CF_FC	filter	0	0	60	0.0464396	1232	0.95356	0.171429	0.18381	0.122379	0.156195	0.05	0.05	0.138799	0.0868506
double	CE_CF_FC	filter	0	0	90	0.0701481	1193	0.929852	0.2	0.200758	0.146667	0.184154	0.0333333	0.0111111	0.182733	0.116513
unique	CE_CF_FC	filter	24	0.0163823	294	0.200683	1147	0.782935	0.333333	0.377553	0.191727	0.23839	0.0408163	0.0136054	0.238012	0.169137
rosette	CE_CF_SE	unfilter	1	4.19956e-05	6622	0.278095	17189	0.721863	0.25	0.251358	0.2	0.260203	0.0193295	0.0105708	0.294258	0.223806
union	CE_CF_SE	unfilter	978	0.0192531	13328	0.262378	36491	0.718369	0.333333	0.342003	0.2	0.277163	0.0270858	0.0129052	0.393933	0.328053
intersect	CE_CF_SE	unfilter	0	0	1857	0.209263	7017	0.790737	0.25	0.268009	0.170455	0.216342	0.0263866	0.0145396	0.209491	0.147499
double	CE_CF_SE	unfilter	1	6.69434e-05	4765	0.318985	10172	0.680948	0.25	0.244869	0.222222	0.290461	0.0165792	0.00902413	0.352733	0.276445
unique	CE_CF_SE	unfilter	977	0.0362053	6706	0.248508	19302	0.715286	0.333333	0.431514	0.2	0.292267	0.034745	0.0152103	0.482696	0.420889
rosette	CE_CF_SE	filter-split	0	0	161	0.0447222	3439	0.955278	0.2	0.203434	0.157895	0.199197	0.0434783	0.0434783	0.250073	0.211108
union	CE_CF_SE	filter-split	36	0.00379387	453	0.0477395	9000	0.948467	0.25	0.30634	0.2	0.278849	0.0441501	0.0220751	0.518667	0.484889
intersect	CE_CF_SE	filter-split	0	0	50	0.0263852	1845	0.973615	0.171429	0.186762	0.128205	0.164517	0.08	0.08	0.205962	0.163144
double	CE_CF_SE	filter-split	0	0	111	0.0651026	1594	0.934897	0.2	0.210944	0.2	0.239337	0.027027	0.027027	0.301129	0.266625
unique	CE_CF_SE	filter-split	36	0.00611309	292	0.049584	5561	0.944303	0.333333	0.363079	0.245525	0.328107	0.0445205	0.010274	0.684769	0.654199
rosette	CE_CF_SE	filter-duplicates	0	0	5341	0.411511	7638	0.588489	0.25	0.245273	0.200969	0.275216	0.0172252	0.00542969	0.263682	0.172165
union	CE_CF_SE	filter-duplicates	780	0.0254536	11388	0.371623	18476	0.602924	0.333333	0.334262	0.2	0.26971	0.0238848	0.00816649	0.285343	0.195497
intersect	CE_CF_SE	filter-duplicates	0	0	1263	0.359011	2255	0.640989	0.25	0.264266	0.2	0.237429	0.023753	0.00712589	0.184479	0.108647
double	CE_CF_SE	filter-duplicates	0	0	4078	0.431033	5383	0.568967	0.2	0.239391	0.222222	0.291046	0.0152035	0.00490436	0.29686	0.198774
unique	CE_CF_SE	filter-duplicates	780	0.0441551	6047	0.342315	10838	0.61353	0.333333	0.412861	0.185185	0.265829	0.0297668	0.0105838	0.300609	0.211939
rosette	CE_CF_SE	filter	0	0	158	0.0597579	2486	0.940242	0.2	0.200266	0.137931	0.171128	0.0443038	0.0253165	0.169348	0.107401
union	CE_CF_SE	filter	32	0.00737667	431	0.0993545	3875	0.893269	0.25	0.291423	0.153153	0.193139	0.0394432	0.0116009	0.219097	0.153032
intersect	CE_CF_SE	filter	0	0	50	0.0344116	1403	0.965588	0.171429	0.186762	0.12	0.150883	0.08	0.06	0.154669	0.0926586
double	CE_CF_SE	filter	0	0	108	0.0906801	1083	0.90932	0.2	0.206518	0.166667	0.197355	0.0277778	0.00925926	0.188366	0.1265
unique	CE_CF_SE	filter	32	0.0188902	273	0.161157	1389	0.819953	0.25	0.34418	0.179995	0.232533	0.03663	0.003663	0.308135	0.234701
rosette	CE_CQ_FC	unfilter	35	0.00237804	3368	0.228835	11315	0.768787	0.333333	0.307489	0.2	0.263092	0.0293943	0.0157363	0.27141	0.198674
union	CE_CQ_FC	unfilter	73	0.00371577	4752	0.241881	14821	0.754403	0.333333	0.323065	0.2	0.270586	0.0319865	0.0166246	0.288037	0.213751
intersect	CE_CQ_FC	unfilter	0	0	1763	0.202109	6960	0.797891	0.25	0.268228	0.1875	0.236204	0.0260919	0.0147476	0.237213	0.168678
double	CE_CQ_FC	unfilter	35	0.0058382	1605	0.267723	4355	0.726439	0.333333	0.350615	0.25	0.306062	0.0330218	0.0168224	0.326062	0.246613
unique	CE_CQ_FC	unfilter	38	0.00771104	1384	0.280844	3506	0.711445	0.333333	0.360969	0.220684	0.294771	0.0382948	0.0187861	0.3417	0.262407
rosette	CE_CQ_FC	filter-split	1	0.000231374	261	0.0603887	4060	0.93938	0.2	0.223363	0.166667	0.21084	0.0344828	0.0268199	0.244089	0.202217
union	CE_CQ_FC	filter-split	27	0.00425666	673	0.106101	5643	0.889642	0.333333	0.3446	0.178571	0.232544	0.0416048	0.0282318	0.267057	0.224526
intersect	CE_CQ_FC	filter-split	0	0	107	0.040135	2559	0.959865	0.2	0.196417	0.151515	0.191445	0.0280374	0.0280374	0.222743	0.181321
double	CE_CQ_FC	filter-split	1	0.000603865	154	0.0929952	1501	0.906401	0.25	0.242085	0.2	0.243907	0.038961	0.025974	0.28048	0.237841
unique	CE_CQ_FC	filter-split	26	0.0128649	412	0.203859	1583	0.783276	0.333333	0.421402	0.230769	0.288208	0.0461165	0.0291262	0.325963	0.281744
rosette	CE_CQ_FC	filter-duplicates	22	0.00318748	2345	0.339757	4535	0.657056	0.333333	0.299143	0.225806	0.280701	0.0260128	0.0098081	0.249394	0.156119
union	CE_CQ_FC	filter-duplicates	60	0.0049132	3930	0.321815	8222	0.673272	0.333333	0.318415	0.222222	0.284926	0.0300254	0.00992366	0.274386	0.179153
intersect	CE_CQ_FC	filter-duplicates	0	0	916	0.340901	1771	0.659099	0.25	0.268273	0.208333	0.268035	0.0218341	0.00764192	0.22812	0.134952
double	CE_CQ_FC	filter-duplicates	22	0.00521945	1429	0.339027	2764	0.655753	0.333333	0.318931	0.230769	0.288817	0.0286914	0.0111966	0.263025	0.169682
unique	CE_CQ_FC	filter-duplicates	38	0.00715631	1585	0.298493	3687	0.69435	0.333333	0.346929	0.221053	0.290124	0.0359621	0.0100946	0.305126	0.207486
rosette	CE_CQ_FC	filter	0	0	241	0.0834488	2647	0.916551	0.2	0.216957	0.142857	0.176483	0.033195	0.0207469	0.154892	0.0952021
union	CE_CQ_FC	filter	25	0.00536136	602	0.129101	4036	0.865537	0.25	0.324571	0.157895	0.199153	0.038206	0.013289	0.187562	0.117939
intersect	CE_CQ_FC	filter	0	0	89	0.0627645	1329	0.937236	0.142857	0.179347	0.129523	0.163643	0.0224719	0.0224719	0.137698	0.0842739
double	CE_CQ_FC	filter	0	0	152	0.103401	1318	0.896599	0.25	0.238979	0.153998	0.189431	0.0394737	0.0197368	0.172231	0.106222
unique	CE_CQ_FC	filter	25	0.0140845	361	0.20338	1389	0.782535	0.333333	0.396413	0.2	0.242355	0.0415512	0.00831025	0.24982	0.161267
rosette	CE_CQ_SE	unfilter	44	0.002955	3495	0.234721	11351	0.762324	0.333333	0.305411	0.2	0.2493	0.0266094	0.0137339	0.255925	0.185711
union	CE_CQ_SE	unfilter	987	0.020639	12614	0.26377	34221	0.715591	0.333333	0.352773	0.2	0.272846	0.0290947	0.0136356	0.387248	0.322024
intersect	CE_CQ_SE	unfilter	0	0	1644	0.212376	6097	0.787624	0.25	0.266806	0.166667	0.215505	0.026764	0.0152068	0.204527	0.141709
double	CE_CQ_SE	unfilter	44	0.00615471	1851	0.258917	5254	0.734928	0.333333	0.3397	0.230769	0.288517	0.0264722	0.0124257	0.315569	0.236772
unique	CE_CQ_SE	unfilter	943	0.0286348	9119	0.276904	22870	0.694461	0.333333	0.370926	0.2	0.284533	0.0300472	0.013598	0.452427	0.389681
rosette	CE_CQ_SE	filter-split	1	0.000243191	256	0.0622568	3855	0.9375	0.25	0.242874	0.16129	0.202952	0.03125	0.0195312	0.238132	0.195331
union	CE_CQ_SE	filter-split	36	0.00347423	637	0.0614746	9689	0.935051	0.25	0.312621	0.2	0.27828	0.0408163	0.0235479	0.499845	0.464754
intersect	CE_CQ_SE	filter-split	0	0	72	0.0356436	1948	0.964356	0.142857	0.170337	0.135858	0.169758	0.0555556	0.0555556	0.194559	0.152977
double	CE_CQ_SE	filter-split	1	0.000478011	184	0.0879541	1907	0.911568	0.25	0.271258	0.2	0.236859	0.0217391	0.00543478	0.282643	0.238595
unique	CE_CQ_SE	filter-split	35	0.0056	381	0.06096	5834	0.93344	0.333333	0.359485	0.246179	0.328055	0.0472441	0.0262467	0.67278	0.642784
rosette	CE_CQ_SE	filter-duplicates	39	0.00490813	2743	0.345205	5164	0.649887	0.333333	0.301823	0.2	0.265918	0.0255195	0.00802042	0.23567	0.144655
union	CE_CQ_SE	filter-duplicates	789	0.0274349	10711	0.37244	17259	0.600125	0.333333	0.345661	0.2	0.265786	0.0264214	0.0085893	0.278116	0.189061
intersect	CE_CQ_SE	filter-duplicates	0	0	1168	0.356532	2108	0.643468	0.25	0.26651	0.2	0.240552	0.0265411	0.00856164	0.186907	0.108634
double	CE_CQ_SE	filter-duplicates	39	0.00835118	1575	0.337259	3056	0.65439	0.333333	0.328011	0.225806	0.283416	0.0247619	0.00761905	0.269306	0.169503
unique	CE_CQ_SE	filter-duplicates	750	0.0360352	7968	0.382838	12095	0.581127	0.333333	0.360753	0.185185	0.265729	0.0267319	0.00878514	0.296238	0.20802
rosette	CE_CQ_SE	filter	1	0.000334448	250	0.083612	2739	0.916054	0.25	0.238274	0.142857	0.178343	0.032	0.012	0.169405	0.100767
union	CE_CQ_SE	filter	32	0.00641411	597	0.119663	4360	0.873923	0.25	0.299835	0.157895	0.198871	0.0368509	0.0100503	0.214679	0.145413
intersect	CE_CQ_SE	filter	0	0	70	0.0461133	1448	0.953887	0.142857	0.163299	0.125	0.157639	0.0571429	0.0428571	0.148481	0.0877072
double	CE_CQ_SE	filter	1	0.000679348	180	0.122283	1291	0.877038	0.25	0.267431	0.166667	0.201566	0.0222222	0	0.192874	0.115414
unique	CE_CQ_SE	filter	31	0.0155078	347	0.173587	1621	0.810905	0.273412	0.344187	0.176471	0.233556	0.0403458	0.00864553	0.291178	0.220851
rosette	CE_FC_SE	unfilter	49	0.00329058	3364	0.225908	11478	0.770801	0.333333	0.301083	0.2	0.245671	0.0234839	0.0124851	0.255271	0.186095
union	CE_FC_SE	unfilter	984	0.0206914	12486	0.262554	34086	0.716755	0.333333	0.351892	0.2	0.272665	0.0286721	0.0136953	0.387755	0.32283
intersect	CE_FC_SE	unfilter	0	0	1517	0.206423	5832	0.793577	0.25	0.26297	0.166667	0.211626	0.0296638	0.0164799	0.198903	0.136831
double	CE_FC_SE	unfilter	49	0.00649695	1847	0.244895	5646	0.748608	0.333333	0.332387	0.222222	0.280837	0.0184082	0.00920411	0.313496	0.236982
unique	CE_FC_SE	unfilter	935	0.0286239	9122	0.279259	22608	0.692117	0.333333	0.370629	0.2	0.286369	0.0305854	0.0141416	0.455016	0.392251
rosette	CE_FC_SE	filter-split	1	0.000263713	187	0.0493143	3604	0.950422	0.2	0.224357	0.157895	0.199395	0.0374332	0.026738	0.240566	0.200888
union	CE_FC_SE	filter-split	62	0.00604996	680	0.0663544	9506	0.927596	0.333333	0.366589	0.2	0.279655	0.0455882	0.0279412	0.503787	0.469072
intersect	CE_FC_SE	filter-split	0	0	64	0.0332986	1858	0.966701	0.142857	0.18032	0.136364	0.169	0.046875	0.046875	0.198601	0.154467
double	CE_FC_SE	filter-split	1	0.000534759	123	0.0657754	1746	0.93369	0.25	0.247271	0.185871	0.231739	0.0325203	0.0162602	0.285223	0.250286
unique	CE_FC_SE	filter-split	61	0.00944857	493	0.0763631	5902	0.914188	0.333333	0.420539	0.244728	0.328665	0.0486815	0.0283976	0.664521	0.632836
rosette	CE_FC_SE	filter-duplicates	26	0.00392157	2260	0.340875	4344	0.655204	0.333333	0.292983	0.2	0.256749	0.0216814	0.00707965	0.219383	0.134899
union	CE_FC_SE	filter-duplicates	786	0.0279238	10482	0.372389	16880	0.599687	0.333333	0.343958	0.199834	0.262523	0.0246136	0.00801374	0.273934	0.185782
intersect	CE_FC_SE	filter-duplicates	0	0	736	0.372281	1241	0.627719	0.25	0.256359	0.195122	0.236137	0.0217391	0.00679348	0.174053	0.0966962
double	CE_FC_SE	filter-duplicates	26	0.00558779	1524	0.327531	3103	0.666882	0.333333	0.31067	0.206612	0.264993	0.0216535	0.00721785	0.237512	0.150177
unique	CE_FC_SE	filter-duplicates	760	0.0353193	8222	0.382099	12536	0.582582	0.333333	0.35797	0.185185	0.264524	0.0254196	0.00827049	0.292837	0.203414
rosette	CE_FC_SE	filter	0	0	166	0.0658992	2353	0.934101	0.2	0.210743	0.142857	0.170853	0.0361446	0.0240964	0.158521	0.0985975
union	CE_FC_SE	filter	56	0.0117474	605	0.126914	4106	0.861338	0.25	0.345027	0.153846	0.195429	0.0396694	0.014876	0.211642	0.147832
intersect	CE_FC_SE	filter	0	0	53	0.0473637	1066	0.952636	0.142857	0.160018	0.12	0.151339	0.0377358	0.0377358	0.143527	0.0825516
double	CE_FC_SE	filter	0	0	113	0.0807143	1287	0.919286	0.25	0.234534	0.153846	0.187017	0.0353982	0.0176991	0.17094	0.111888
unique	CE_FC_SE	filter	56	0.024911	439	0.195285	1753	0.779804	0.333333	0.395804	0.173913	0.228416	0.0410023	0.0113895	0.282944	0.213919
rosette	CF_CQ_FC	unfilter	35	0.00219808	3792	0.238146	12096	0.759656	0.333333	0.304073	0.2	0.268807	0.0287447	0.0160865	0.280754	0.206597
union	CF_CQ_FC	unfilter	73	0.00228582	8918	0.279246	22945	0.718468	0.25	0.282851	0.212121	0.282304	0.0254541	0.0133438	0.329527	0.256483
intersect	CF_CQ_FC	unfilter	1	9.38879e-05	2397	0.225049	8253	0.774857	0.25	0.269354	0.2	0.255514	0.0250313	0.01335	0.265237	0.193384
double	CF_CQ_FC	unfilter	34	0.00644917	1395	0.264605	3843	0.728945	0.333333	0.36373	0.235294	0.297355	0.0351254	0.0207885	0.314078	0.234973
unique	CF_CQ_FC	unfilter	38	0.00237307	5126	0.320115	10849	0.677512	0.25	0.267152	0.217517	0.297352	0.0230199	0.0113149	0.383906	0.312102
rosette	CF_CQ_FC	filter-split	1	0.000241255	240	0.0579011	3904	0.941858	0.25	0.226717	0.166667	0.212564	0.0375	0.0291667	0.249744	0.209273
union	CF_CQ_FC	filter-split	27	0.00420954	690	0.107577	5697	0.888213	0.333333	0.34311	0.179487	0.235515	0.042029	0.0289855	0.275759	0.234334
intersect	CF_CQ_FC	filter-split	0	0	85	0.0340681	2410	0.965932	0.2	0.2	0.151515	0.194862	0.0352941	0.0352941	0.246058	0.204564
double	CF_CQ_FC	filter-split	1	0.000606061	155	0.0939394	1494	0.905455	0.25	0.241368	0.194119	0.24112	0.0387097	0.0258065	0.255689	0.216867
unique	CF_CQ_FC	filter-split	26	0.0114588	450	0.198325	1793	0.790216	0.333333	0.405186	0.222222	0.285488	0.0444444	0.0288889	0.332404	0.288901
rosette	CF_CQ_FC	filter-duplicates	23	0.00307528	2728	0.364755	4728	0.63217	0.333333	0.29417	0.230769	0.292202	0.023827	0.00879765	0.265017	0.168993
union	CF_CQ_FC	filter-duplicates	60	0.00305623	7504	0.382233	12068	0.614711	0.25	0.278171	0.22807	0.295707	0.0233209	0.008129	0.30005	0.204425
intersect	CF_CQ_FC	filter-duplicates	0	0	1213	0.390912	1890	0.609088	0.25	0.26475	0.230769	0.287374	0.0197857	0.00659522	0.239153	0.14127
double	CF_CQ_FC	filter-duplicates	23	0.00525594	1515	0.346207	2838	0.648537	0.333333	0.317725	0.232658	0.295417	0.0270627	0.0105611	0.282241	0.187456
unique	CF_CQ_FC	filter-duplicates	37	0.00304452	4776	0.392989	7340	0.603966	0.25	0.269033	0.222222	0.297965	0.0230318	0.00774707	0.322616	0.227248
rosette	CF_CQ_FC	filter	0	0	218	0.0797075	2517	0.920293	0.2	0.221586	0.142857	0.176698	0.0366972	0.0229358	0.156933	0.100914
union	CF_CQ_FC	filter	25	0.00531576	617	0.131193	4061	0.863491	0.25	0.323737	0.161547	0.201373	0.0388979	0.012966	0.19084	0.121891
intersect	CF_CQ_FC	filter	0	0	72	0.0542169	1256	0.945783	0.142857	0.180787	0.122379	0.155769	0.0277778	0.0277778	0.143312	0.0907643
double	CF_CQ_FC	filter	0	0	146	0.103767	1261	0.896233	0.25	0.241706	0.157895	0.197543	0.0410959	0.0205479	0.1705	0.111023
unique	CF_CQ_FC	filter	25	0.0127033	399	0.202744	1544	0.784553	0.333333	0.379549	0.2	0.241598	0.0401003	0.0075188	0.246114	0.156088
rosette	CF_CQ_SE	unfilter	44	0.00177391	7093	0.285962	17667	0.712264	0.25	0.27158	0.2	0.26683	0.0222755	0.0118427	0.302089	0.231165
union	CF_CQ_SE	unfilter	987	0.0191684	13591	0.263949	36913	0.716883	0.333333	0.345793	0.2	0.278466	0.0286955	0.0135384	0.394441	0.328313
intersect	CF_CQ_SE	unfilter	1	0.000104373	2293	0.239328	7287	0.760568	0.25	0.264883	0.179487	0.232502	0.023986	0.0135194	0.228077	0.161795
double	CF_CQ_SE	unfilter	43	0.00282467	4800	0.315312	10380	0.681863	0.25	0.274779	0.222222	0.290929	0.0214583	0.0110417	0.354046	0.279865
unique	CF_CQ_SE	unfilter	943	0.0353356	6498	0.243489	19246	0.721175	0.333333	0.426801	0.2	0.289147	0.0357033	0.0153894	0.479216	0.417489
rosette	CF_CQ_SE	filter-split	1	0.000255624	244	0.0623722	3667	0.937372	0.25	0.244705	0.16129	0.2062	0.0368852	0.0245902	0.251977	0.21189
union	CF_CQ_SE	filter-split	36	0.00348466	633	0.0612719	9662	0.935243	0.25	0.315067	0.2	0.280158	0.0410742	0.0236967	0.504864	0.469882
intersect	CF_CQ_SE	filter-split	0	0	62	0.0314083	1912	0.968592	0.142857	0.183257	0.133333	0.172248	0.0645161	0.0645161	0.213912	0.172594
double	CF_CQ_SE	filter-split	1	0.000515996	182	0.0939112	1755	0.905573	0.25	0.265638	0.2	0.243189	0.0274725	0.010989	0.293447	0.254701
unique	CF_CQ_SE	filter-split	35	0.00545256	389	0.0606013	5995	0.933946	0.333333	0.359202	0.241943	0.325396	0.0437018	0.0231362	0.65955	0.62769
rosette	CF_CQ_SE	filter-duplicates	39	0.00290633	5663	0.422014	7717	0.57508	0.25	0.265863	0.217391	0.283863	0.0206604	0.00653364	0.273293	0.179474
union	CF_CQ_SE	filter-duplicates	790	0.0255036	11597	0.374387	18589	0.60011	0.333333	0.338908	0.2	0.272843	0.0257825	0.00870915	0.288289	0.198182
intersect	CF_CQ_SE	filter-duplicates	0	0	1616	0.404101	2383	0.595899	0.25	0.258725	0.2	0.255121	0.0204208	0.00618812	0.200587	0.118758
double	CF_CQ_SE	filter-duplicates	39	0.00414013	4047	0.429618	5334	0.566242	0.25	0.268713	0.225178	0.296704	0.0207561	0.00667161	0.305774	0.206599
unique	CF_CQ_SE	filter-duplicates	751	0.042775	5934	0.337985	10872	0.61924	0.333333	0.408617	0.185768	0.265021	0.0306707	0.0107853	0.298933	0.211461
rosette	CF_CQ_SE	filter	1	0.000351617	237	0.0833333	2606	0.916315	0.25	0.239258	0.142857	0.177774	0.0379747	0.0126582	0.171527	0.105526
union	CF_CQ_SE	filter	32	0.00643087	594	0.119373	4350	0.874196	0.25	0.302518	0.157895	0.201109	0.037037	0.010101	0.21908	0.149655
intersect	CF_CQ_SE	filter	0	0	61	0.041384	1413	0.958616	0.142857	0.180796	0.12	0.152493	0.0655738	0.0491803	0.152159	0.0948337
double	CF_CQ_SE	filter	1	0.000729927	176	0.128467	1193	0.870803	0.25	0.259521	0.166898	0.207718	0.0284091	0	0.194468	0.118189
unique	CF_CQ_SE	filter	31	0.0145403	357	0.167448	1744	0.818011	0.333333	0.344514	0.184374	0.235978	0.0364146	0.00840336	0.290138	0.215596
rosette	CF_FC_SE	unfilter	49	0.00198735	6948	0.281798	17659	0.716215	0.25	0.26904	0.2	0.263247	0.0207254	0.0112263	0.300527	0.229968
union	CF_FC_SE	unfilter	984	0.0191198	13539	0.263072	36942	0.717808	0.333333	0.344601	0.2	0.279173	0.0282148	0.0135904	0.395241	0.329246
intersect	CF_FC_SE	unfilter	1	0.000109914	2104	0.23126	6993	0.76863	0.25	0.260492	0.176471	0.227753	0.0261407	0.0142586	0.222222	0.157872
double	CF_FC_SE	unfilter	48	0.00308523	4844	0.311351	10666	0.685564	0.25	0.272752	0.217391	0.286518	0.0183732	0.00990917	0.351866	0.277236
unique	CF_FC_SE	unfilter	935	0.0348763	6591	0.24585	19283	0.719273	0.333333	0.424256	0.2	0.293758	0.0361098	0.0160825	0.481979	0.420163
rosette	CF_FC_SE	filter-split	1	0.000272554	188	0.0512401	3480	0.948487	0.2	0.227413	0.159304	0.203619	0.0425532	0.0319149	0.254885	0.216092
union	CF_FC_SE	filter-split	62	0.00610898	665	0.0655237	9422	0.928367	0.333333	0.371933	0.2	0.282028	0.0466165	0.0285714	0.511463	0.477712
intersect	CF_FC_SE	filter-split	0	0	52	0.0278522	1815	0.972148	0.142857	0.18489	0.133333	0.169806	0.0576923	0.0576923	0.214876	0.170799
double	CF_FC_SE	filter-split	1	0.000554939	136	0.0754717	1665	0.923973	0.25	0.243672	0.1875	0.240479	0.0367647	0.0220588	0.298498	0.265465
unique	CF_FC_SE	filter-split	61	0.00941358	477	0.0736111	5942	0.916975	0.333333	0.428893	0.24237	0.327949	0.048218	0.0272537	0.66173	0.630932
rosette	CF_FC_SE	filter-duplicates	27	0.00221311	5257	0.430902	6916	0.566885	0.25	0.25799	0.2	0.275704	0.0178809	0.00570668	0.261567	0.172499
union	CF_FC_SE	filter-duplicates	786	0.0257342	11456	0.375078	18301	0.599188	0.333333	0.336851	0.2	0.272153	0.0241795	0.00820531	0.28676	0.197093
intersect	CF_FC_SE	filter-duplicates	0	0	1019	0.420206	1406	0.579794	0.25	0.24868	0.2	0.252655	0.016683	0.00490677	0.192745	0.110242
double	CF_FC_SE	filter-duplicates	27	0.00276215	4238	0.433555	5510	0.563683	0.25	0.260229	0.214499	0.281586	0.0181689	0.00589901	0.279129	0.188385
unique	CF_FC_SE	filter-duplicates	759	0.0413782	6199	0.337949	11385	0.620673	0.333333	0.403729	0.192754	0.269996	0.0295209	0.0103242	0.302064	0.212033
rosette	CF_FC_SE	filter	0	0	166	0.0674797	2294	0.93252	0.2	0.216036	0.137255	0.171708	0.0421687	0.0240964	0.159983	0.104185
union	CF_FC_SE	filter	56	0.0120197	588	0.126207	4015	0.861773	0.25	0.350588	0.15415	0.197054	0.0408163	0.0153061	0.218431	0.15467
intersect	CF_FC_SE	filter	0	0	45	0.0415512	1038	0.958449	0.142857	0.169471	0.111111	0.144957	0.0444444	0.0444444	0.145472	0.0867052
double	CF_FC_SE	filter	0	0	121	0.0878722	1256	0.912128	0.25	0.233353	0.157895	0.193815	0.0413223	0.0165289	0.171975	0.118631
unique	CF_FC_SE	filter	56	0.0254661	422	0.191905	1721	0.782628	0.333333	0.403516	0.176471	0.230839	0.0402844	0.0118483	0.296339	0.221964
rosette	CQ_FC_SE	unfilter	66	0.00414755	3879	0.243763	11968	0.752089	0.333333	0.319837	0.2	0.259162	0.0311936	0.0162413	0.271557	0.200368
union	CQ_FC_SE	unfilter	989	0.0209854	12439	0.263941	33700	0.715074	0.333333	0.355315	0.2	0.274279	0.0293432	0.0139079	0.391454	0.326528
intersect	CQ_FC_SE	unfilter	31	0.00338872	2219	0.242567	6898	0.754045	0.25	0.296546	0.176471	0.229897	0.0274899	0.0144209	0.220499	0.154393
double	CQ_FC_SE	unfilter	35	0.00517369	1660	0.245381	5070	0.749446	0.333333	0.350973	0.238095	0.29898	0.0361446	0.0186747	0.341026	0.262919
unique	CQ_FC_SE	unfilter	923	0.0295691	8560	0.274227	21732	0.696204	0.333333	0.371392	0.19981	0.282605	0.0285047	0.0128505	0.457482	0.396006
rosette	CQ_FC_SE	filter-split	1	0.000244379	262	0.0640274	3829	0.935728	0.25	0.254024	0.166667	0.210103	0.0305344	0.019084	0.248107	0.20632
union	CQ_FC_SE	filter-split	62	0.00572537	829	0.0765537	9938	0.917721	0.333333	0.363179	0.2	0.280996	0.0434258	0.0277443	0.496478	0.461059
intersect	CQ_FC_SE	filter-split	1	0.000439754	115	0.0505717	2158	0.948989	0.2	0.215569	0.142857	0.179864	0.0434783	0.026087	0.205746	0.164041
double	CQ_FC_SE	filter-split	0	0	147	0.0808581	1671	0.919142	0.25	0.284108	0.2	0.249156	0.0204082	0.0136054	0.302813	0.260922
unique	CQ_FC_SE	filter-split	61	0.00905448	567	0.0841621	6109	0.906783	0.333333	0.413618	0.243098	0.32543	0.0493827	0.031746	0.652153	0.620724
rosette	CQ_FC_SE	filter-duplicates	53	0.00713709	2756	0.371128	4617	0.621734	0.333333	0.318554	0.217391	0.27508	0.0283019	0.00907112	0.238467	0.149664
union	CQ_FC_SE	filter-duplicates	791	0.0284318	10469	0.376298	16561	0.59527	0.333333	0.34875	0.2	0.26663	0.0263635	0.00850129	0.279391	0.190749
intersect	CQ_FC_SE	filter-duplicates	17	0.00615719	1137	0.411807	1607	0.582035	0.333333	0.290981	0.2	0.251274	0.0211082	0.00703606	0.192284	0.107032
double	CQ_FC_SE	filter-duplicates	36	0.00771704	1619	0.347053	3010	0.64523	0.333333	0.337918	0.230769	0.28779	0.0333539	0.0105003	0.263123	0.172425
unique	CQ_FC_SE	filter-duplicates	738	0.0361853	7713	0.378181	11944	0.585634	0.333333	0.35954	0.181818	0.263363	0.0256709	0.00829768	0.295211	0.206631
rosette	CQ_FC_SE	filter	1	0.000368053	241	0.0887008	2475	0.910931	0.25	0.246247	0.142857	0.17661	0.033195	0.0165975	0.15798	0.0953535
union	CQ_FC_SE	filter	56	0.0107506	740	0.142062	4413	0.847188	0.251055	0.34337	0.157895	0.203307	0.0378378	0.0121622	0.215273	0.147745
intersect	CQ_FC_SE	filter	0	0	96	0.0717489	1242	0.928251	0.142857	0.204291	0.128205	0.160646	0.03125	0.0208333	0.146538	0.0877617
double	CQ_FC_SE	filter	1	0.000725163	145	0.105149	1233	0.894126	0.25	0.274025	0.153846	0.19269	0.0344828	0.0137931	0.169505	0.103001
unique	CQ_FC_SE	filter	55	0.0220706	499	0.200241	1938	0.777689	0.333333	0.390276	0.184391	0.237402	0.0400802	0.01002	0.288442	0.214654
rosette	CE_CF_CQ_FC	unfilter	35	0.00198053	4190	0.237098	13447	0.760921	0.333333	0.300366	0.2	0.267811	0.0279236	0.0152745	0.28036	0.206291
union	CE_CF_CQ_FC	unfilter	73	0.00227719	8934	0.278691	23050	0.719032	0.25	0.282828	0.212121	0.282209	0.0255205	0.0134318	0.329588	0.256269
intersect	CE_CF_CQ_FC	unfilter	0	0	1744	0.203216	6838	0.796784	0.25	0.268091	0.1875	0.235596	0.0258028	0.0143349	0.23618	0.167739
double	CE_CF_CQ_FC	unfilter	35	0.00385039	2446	0.269087	6609	0.727063	0.333333	0.323377	0.238095	0.301142	0.0294358	0.0159444	0.326071	0.246179
unique	CE_CF_CQ_FC	unfilter	38	0.00264164	4744	0.329788	9603	0.66757	0.25	0.267338	0.222222	0.302371	0.023398	0.0118044	0.398521	0.326252
rosette	CE_CF_CQ_FC	filter-split	1	0.000216638	270	0.0584922	4345	0.941291	0.2	0.223538	0.166667	0.214404	0.0333333	0.0259259	0.252704	0.212428
union	CE_CF_CQ_FC	filter-split	27	0.00413286	698	0.106842	5808	0.889025	0.291667	0.340496	0.181818	0.236091	0.0429799	0.0286533	0.277032	0.235021
intersect	CE_CF_CQ_FC	filter-split	0	0	70	0.03156	2148	0.96844	0.2	0.201361	0.142857	0.184046	0.0428571	0.0428571	0.226257	0.184358
double	CE_CF_CQ_FC	filter-split	1	0.000417014	200	0.0834028	2197	0.91618	0.225	0.2313	0.2	0.244085	0.03	0.02	0.278562	0.239873
unique	CE_CF_CQ_FC	filter-split	26	0.0135629	428	0.223266	1463	0.763172	0.333333	0.414278	0.230769	0.300502	0.0490654	0.0303738	0.349282	0.302119
rosette	CE_CF_CQ_FC	filter-duplicates	23	0.00249268	3180	0.344641	6024	0.652867	0.333333	0.289519	0.230769	0.286103	0.022956	0.0091195	0.263114	0.168659
union	CE_CF_CQ_FC	filter-duplicates	60	0.00292369	7641	0.372332	12821	0.624744	0.25	0.277478	0.225806	0.292766	0.0234263	0.00798325	0.299275	0.20326
intersect	CE_CF_CQ_FC	filter-duplicates	0	0	850	0.362628	1494	0.637372	0.25	0.264566	0.212121	0.270886	0.02	0.00588235	0.215529	0.125837
double	CE_CF_CQ_FC	filter-duplicates	23	0.00334157	2330	0.338515	4530	0.658143	0.333333	0.298622	0.230769	0.291122	0.0240343	0.0103004	0.278808	0.182781
unique	CE_CF_CQ_FC	filter-duplicates	37	0.00327579	4461	0.394954	6797	0.601771	0.25	0.268894	0.222222	0.298672	0.0237615	0.00717328	0.331323	0.233927
rosette	CE_CF_CQ_FC	filter	0	0	251	0.0775409	2986	0.922459	0.2	0.218123	0.142857	0.17895	0.0318725	0.0199203	0.165774	0.103818
union	CE_CF_CQ_FC	filter	25	0.00516742	628	0.129806	4185	0.865027	0.25	0.320973	0.162791	0.201954	0.0398089	0.0127389	0.194026	0.124253
intersect	CE_CF_CQ_FC	filter	0	0	58	0.0485762	1136	0.951424	0.142857	0.18009	0.121582	0.154797	0.0344828	0.0344828	0.139085	0.0871479
double	CE_CF_CQ_FC	filter	0	0	193	0.0944689	1850	0.905531	0.2	0.229553	0.157895	0.193781	0.0310881	0.015544	0.182162	0.114054
unique	CE_CF_CQ_FC	filter	25	0.0156152	377	0.235478	1199	0.748907	0.333333	0.389449	0.2	0.259246	0.0450928	0.00795756	0.264387	0.175146
rosette	CE_CF_CQ_SE	unfilter	44	0.00167148	7399	0.281074	18881	0.717254	0.25	0.271767	0.2	0.268103	0.0224355	0.0118935	0.301838	0.229649
union	CE_CF_CQ_SE	unfilter	987	0.0191227	13604	0.263572	37023	0.717305	0.333333	0.345737	0.2	0.278839	0.0287415	0.0135989	0.394593	0.328363
intersect	CE_CF_CQ_SE	unfilter	0	0	1633	0.212824	6040	0.787176	0.25	0.267045	0.166667	0.216054	0.0269443	0.0153092	0.204636	0.141722
double	CE_CF_CQ_SE	unfilter	44	0.00235912	5766	0.309152	12841	0.688489	0.25	0.273104	0.223881	0.292586	0.0211585	0.0109261	0.347559	0.271007
unique	CE_CF_CQ_SE	unfilter	943	0.0372875	6205	0.245354	18142	0.717359	0.333333	0.433942	0.2	0.290012	0.0362611	0.0156326	0.491126	0.431099
rosette	CE_CF_CQ_SE	filter-split	1	0.000220313	287	0.0632298	4251	0.93655	0.25	0.241799	0.166667	0.210411	0.0348432	0.0243902	0.252882	0.212891
union	CE_CF_CQ_SE	filter-split	36	0.0034338	643	0.0613316	9805	0.935235	0.25	0.311599	0.2	0.280057	0.0419907	0.0233281	0.501887	0.466701
intersect	CE_CF_CQ_SE	filter-split	0	0	49	0.0281124	1694	0.971888	0.142857	0.180369	0.127395	0.162223	0.0816327	0.0816327	0.194805	0.152893
double	CE_CF_CQ_SE	filter-split	1	0.000357654	238	0.0851216	2557	0.914521	0.25	0.254447	0.2	0.242334	0.0252101	0.012605	0.291357	0.25264
unique	CE_CF_CQ_SE	filter-split	35	0.0058873	356	0.0598823	5554	0.93423	0.333333	0.36787	0.249734	0.333364	0.0477528	0.0224719	0.692474	0.660965
rosette	CE_CF_CQ_SE	filter-duplicates	39	0.00258176	6057	0.400967	9010	0.596452	0.25	0.266266	0.217391	0.282452	0.0209675	0.00709922	0.272919	0.178246
union	CE_CF_CQ_SE	filter-duplicates	790	0.0249384	11694	0.369152	19194	0.605909	0.333333	0.338083	0.2	0.272577	0.0257397	0.00863691	0.289101	0.198708
intersect	CE_CF_CQ_SE	filter-duplicates	0	0	1106	0.371266	1873	0.628734	0.25	0.26473	0.2	0.242001	0.0262206	0.00813743	0.179925	0.103577
double	CE_CF_CQ_SE	filter-duplicates	39	0.00321596	4951	0.408263	7137	0.588521	0.25	0.266609	0.225806	0.293068	0.019794	0.0068673	0.297324	0.197842
unique	CE_CF_CQ_SE	filter-duplicates	751	0.0453174	5637	0.340152	10184	0.614531	0.333333	0.415252	0.181818	0.263841	0.0308675	0.0102892	0.303417	0.216811
rosette	CE_CF_CQ_SE	filter	1	0.000299491	279	0.083558	3059	0.916143	0.25	0.237455	0.14433	0.181796	0.0358423	0.0143369	0.175874	0.107878
union	CE_CF_CQ_SE	filter	32	0.00627082	605	0.118558	4466	0.875171	0.25	0.298775	0.157895	0.201296	0.0380165	0.00991736	0.219212	0.149798
intersect	CE_CF_CQ_SE	filter	0	0	48	0.0364465	1269	0.963554	0.142857	0.177183	0.12	0.150408	0.0833333	0.0625	0.14736	0.0898345
double	CE_CF_CQ_SE	filter	1	0.00049456	231	0.114243	1790	0.885262	0.25	0.249979	0.166667	0.204049	0.025974	0.004329	0.196089	0.12067
unique	CE_CF_CQ_SE	filter	31	0.0175737	326	0.184807	1407	0.797619	0.333333	0.351256	0.181818	0.24369	0.0398773	0.00613497	0.313433	0.240938
rosette	CE_CF_FC_SE	unfilter	49	0.00185648	7350	0.278472	18995	0.719671	0.25	0.269497	0.2	0.265271	0.0208163	0.0112925	0.300763	0.229113
union	CE_CF_FC_SE	unfilter	984	0.0190909	13549	0.262868	37010	0.718041	0.333333	0.344543	0.2	0.279278	0.0282678	0.0136541	0.395136	0.329019
intersect	CE_CF_FC_SE	unfilter	0	0	1504	0.206935	5764	0.793065	0.25	0.263574	0.166667	0.212328	0.0299202	0.0166223	0.19882	0.136711
double	CE_CF_FC_SE	unfilter	49	0.00256196	5846	0.305657	13231	0.691781	0.25	0.27102	0.220339	0.288335	0.0184742	0.00992131	0.345174	0.269367
unique	CE_CF_FC_SE	unfilter	935	0.0371784	6199	0.246491	18015	0.716331	0.333333	0.433524	0.2	0.294048	0.0371028	0.0164543	0.494643	0.43436
rosette	CE_CF_FC_SE	filter-split	1	0.000230681	233	0.0537486	4101	0.946021	0.25	0.22746	0.166667	0.208212	0.0386266	0.0300429	0.254328	0.215801
union	CE_CF_FC_SE	filter-split	62	0.00596154	691	0.0664423	9647	0.927596	0.333333	0.363705	0.2	0.281371	0.0463097	0.0274964	0.505546	0.470924
intersect	CE_CF_FC_SE	filter-split	0	0	41	0.0246691	1621	0.975331	0.2	0.191521	0.128205	0.161036	0.0731707	0.0731707	0.196792	0.151758
double	CE_CF_FC_SE	filter-split	1	0.000374111	192	0.0718294	2480	0.927796	0.25	0.235134	0.191489	0.239047	0.03125	0.0208333	0.291935	0.257661
unique	CE_CF_FC_SE	filter-split	61	0.0100577	458	0.0755153	5546	0.914427	0.333333	0.433018	0.25	0.335468	0.0502183	0.0262009	0.691309	0.659574
rosette	CE_CF_FC_SE	filter-duplicates	27	0.0018839	5809	0.405317	8496	0.592799	0.25	0.259054	0.20945	0.277427	0.0185918	0.00654157	0.265654	0.1742
union	CE_CF_FC_SE	filter-duplicates	786	0.0250342	11581	0.368857	19030	0.606109	0.333333	0.336023	0.2	0.271727	0.0241775	0.00820309	0.287809	0.197583
intersect	CE_CF_FC_SE	filter-duplicates	0	0	696	0.390792	1085	0.609208	0.25	0.254498	0.2	0.240016	0.0215517	0.00718391	0.170507	0.0940092
double	CE_CF_FC_SE	filter-duplicates	27	0.00215122	5113	0.407378	7411	0.590471	0.25	0.259675	0.217391	0.282904	0.0181889	0.00645414	0.279584	0.18594
unique	CE_CF_FC_SE	filter-duplicates	759	0.044477	5772	0.338236	10534	0.617287	0.333333	0.413485	0.185185	0.26713	0.029799	0.00987526	0.305677	0.216442
rosette	CE_CF_FC_SE	filter	0	0	217	0.0707301	2851	0.92927	0.2	0.220788	0.142857	0.177552	0.0368664	0.0184332	0.169063	0.109085
union	CE_CF_FC_SE	filter	56	0.0114007	617	0.125611	4239	0.862989	0.25	0.341803	0.156627	0.198268	0.0405186	0.0145867	0.218212	0.153338
intersect	CE_CF_FC_SE	filter	0	0	35	0.0360082	937	0.963992	0.142857	0.177075	0.111111	0.144212	0.0571429	0.0571429	0.141942	0.0832444
double	CE_CF_FC_SE	filter	0	0	182	0.0868321	1914	0.913168	0.25	0.229195	0.157895	0.193873	0.032967	0.010989	0.182341	0.121735
unique	CE_CF_FC_SE	filter	56	0.0303688	400	0.21692	1388	0.752711	0.333333	0.407453	0.181818	0.24082	0.0425	0.0125	0.319164	0.244236
rosette	CE_CQ_FC_SE	unfilter	66	0.00377964	4164	0.238461	13232	0.75776	0.333333	0.316987	0.2	0.260761	0.0295389	0.0153698	0.275998	0.203446
union	CE_CQ_FC_SE	unfilter	989	0.0205059	12709	0.263508	34532	0.715986	0.333333	0.353519	0.2	0.274473	0.0293493	0.0139271	0.388799	0.32341
intersect	CE_CQ_FC_SE	unfilter	0	0	1418	0.210417	5321	0.789583	0.25	0.260965	0.166667	0.210754	0.028914	0.01622	0.197519	0.134561
double	CE_CQ_FC_SE	unfilter	66	0.00615499	2746	0.256085	7911	0.73776	0.333333	0.345916	0.230769	0.294396	0.0298616	0.0149308	0.328783	0.249779
unique	CE_CQ_FC_SE	unfilter	923	0.0299987	8545	0.277724	21300	0.692278	0.333333	0.371322	0.199508	0.282991	0.0292569	0.0132241	0.458873	0.397934
rosette	CE_CQ_FC_SE	filter-split	1	0.000213265	302	0.0644061	4386	0.935381	0.25	0.245036	0.166667	0.213289	0.0331126	0.0231788	0.252166	0.209302
union	CE_CQ_FC_SE	filter-split	62	0.00562052	839	0.0760584	10130	0.918321	0.333333	0.360513	0.2	0.280485	0.0441001	0.0274136	0.492498	0.457157
intersect	CE_CQ_FC_SE	filter-split	0	0	59	0.0327051	1745	0.967295	0.142857	0.164528	0.135135	0.167619	0.0508475	0.0508475	0.191977	0.148424
double	CE_CQ_FC_SE	filter-split	1	0.00034662	243	0.0842288	2641	0.915425	0.25	0.264583	0.2	0.243465	0.0288066	0.0164609	0.291935	0.249527
unique	CE_CQ_FC_SE	filter-split	61	0.00961842	537	0.0846736	5744	0.905708	0.333333	0.425455	0.248956	0.331795	0.0502793	0.0297952	0.67601	0.646414
rosette	CE_CQ_FC_SE	filter-duplicates	53	0.00576714	3162	0.34407	5975	0.650163	0.333333	0.311172	0.214286	0.274019	0.027198	0.00885515	0.246862	0.156151
union	CE_CQ_FC_SE	filter-duplicates	791	0.0270427	10810	0.369573	17649	0.603385	0.333333	0.346169	0.2	0.267053	0.0261795	0.00851064	0.280129	0.190719
intersect	CE_CQ_FC_SE	filter-duplicates	0	0	689	0.380033	1124	0.619967	0.25	0.25435	0.191632	0.23728	0.0232221	0.00725689	0.177046	0.0969751
double	CE_CQ_FC_SE	filter-duplicates	53	0.00718449	2473	0.335231	4851	0.657584	0.333333	0.327003	0.225806	0.282532	0.0283057	0.00930044	0.263039	0.169862
unique	CE_CQ_FC_SE	filter-duplicates	738	0.0367896	7648	0.381256	11674	0.581954	0.333333	0.360638	0.181781	0.263487	0.0257584	0.0083682	0.297156	0.208412
rosette	CE_CQ_FC_SE	filter	1	0.000302297	291	0.0879686	3016	0.911729	0.25	0.241701	0.142857	0.18048	0.0343643	0.0171821	0.166777	0.100133
union	CE_CQ_FC_SE	filter	56	0.0102941	751	0.138051	4633	0.851654	0.25	0.340387	0.158559	0.203335	0.0386152	0.011984	0.21649	0.148716
intersect	CE_CQ_FC_SE	filter	0	0	50	0.0477099	998	0.95229	0.142857	0.151524	0.12	0.151483	0.04	0.04	0.139279	0.0801603
double	CE_CQ_FC_SE	filter	1	0.000442478	241	0.106637	2018	0.89292	0.25	0.26041	0.157895	0.19482	0.033195	0.0124481	0.180377	0.11001
unique	CE_CQ_FC_SE	filter	55	0.0257974	460	0.21576	1617	0.758443	0.333333	0.402818	0.189011	0.245965	0.0413043	0.00869565	0.309215	0.239332
rosette	CF_CQ_FC_SE	unfilter	66	0.00249169	7483	0.282505	18939	0.715003	0.25	0.280594	0.2	0.269172	0.0243218	0.0128291	0.305877	0.233592
union	CF_CQ_FC_SE	unfilter	989	0.0190765	13668	0.263637	37187	0.717286	0.333333	0.346497	0.2	0.279803	0.0288265	0.0137548	0.395488	0.329389
intersect	CF_CQ_FC_SE	unfilter	1	0.000123365	1880	0.231927	6225	0.76795	0.25	0.259603	0.176471	0.226045	0.0260638	0.0138298	0.218153	0.15245
double	CF_CQ_FC_SE	unfilter	65	0.00353607	5603	0.304809	12714	0.691655	0.333333	0.287637	0.222222	0.290288	0.0237373	0.0124933	0.348828	0.273321
unique	CF_CQ_FC_SE	unfilter	923	0.0364016	6185	0.243926	18248	0.719672	0.333333	0.426231	0.2	0.290836	0.0342765	0.0148747	0.488492	0.428814
rosette	CF_CQ_FC_SE	filter-split	1	0.000217817	306	0.0666521	4284	0.93313	0.25	0.249314	0.166667	0.214936	0.0359477	0.0261438	0.25887	0.218487
union	CF_CQ_FC_SE	filter-split	62	0.00561391	837	0.0757878	10145	0.918598	0.333333	0.36173	0.2	0.281835	0.0442055	0.0274791	0.495909	0.46072
intersect	CF_CQ_FC_SE	filter-split	0	0	51	0.0289116	1713	0.971088	0.142857	0.178711	0.133333	0.168622	0.0588235	0.0588235	0.209574	0.166375
double	CF_CQ_FC_SE	filter-split	1	0.000353732	255	0.0902016	2571	0.909445	0.25	0.263435	0.2	0.245793	0.0313725	0.0196078	0.291715	0.253209
unique	CF_CQ_FC_SE	filter-split	61	0.00945297	531	0.0822873	5861	0.90826	0.333333	0.426512	0.246353	0.330733	0.0489642	0.0282486	0.669169	0.637775
rosette	CF_CQ_FC_SE	filter-duplicates	54	0.00372748	5950	0.410713	8483	0.585559	0.25	0.2729	0.219512	0.285922	0.0218487	0.00705882	0.275492	0.182011
union	CF_CQ_FC_SE	filter-duplicates	791	0.0251151	11692	0.371234	19012	0.603651	0.333333	0.339377	0.2	0.27371	0.025573	0.00863839	0.289607	0.1994
intersect	CF_CQ_FC_SE	filter-duplicates	0	0	911	0.419622	1260	0.580378	0.249777	0.24739	0.2	0.254269	0.0186608	0.00548847	0.188095	0.102381
double	CF_CQ_FC_SE	filter-duplicates	54	0.00438454	5039	0.409143	7223	0.586473	0.250148	0.277512	0.225225	0.291444	0.0224251	0.00734273	0.290738	0.195902
unique	CF_CQ_FC_SE	filter-duplicates	737	0.0433325	5742	0.337606	10529	0.619062	0.333333	0.408262	0.181818	0.263871	0.0294323	0.0102752	0.300978	0.213411
rosette	CF_CQ_FC_SE	filter	1	0.000310174	289	0.0896402	2934	0.91005	0.25	0.24465	0.142857	0.18192	0.0380623	0.017301	0.170757	0.105658
union	CF_CQ_FC_SE	filter	56	0.0102922	750	0.137842	4635	0.851865	0.25	0.341767	0.16129	0.204762	0.0386667	0.012	0.219633	0.151672
intersect	CF_CQ_FC_SE	filter	0	0	44	0.0430108	979	0.956989	0.142857	0.165747	0.111111	0.144822	0.0454545	0.0454545	0.146067	0.0868233
double	CF_CQ_FC_SE	filter	1	0.000454339	245	0.111313	1955	0.888233	0.25	0.258821	0.166667	0.200497	0.0367347	0.0122449	0.18312	0.11509
unique	CF_CQ_FC_SE	filter	55	0.0248083	461	0.207939	1701	0.767253	0.333333	0.40265	0.189849	0.244161	0.0390456	0.00867679	0.303939	0.231041
rosette	CE_CF_CQ_FC_SE	unfilter	66	0.00238646	7752	0.280301	19838	0.717313	0.25	0.2803	0.2	0.269705	0.0243808	0.0127709	0.304819	0.232181
union	CE_CF_CQ_FC_SE	unfilter	989	0.0190529	13678	0.263505	37241	0.717442	0.333333	0.346438	0.2	0.279914	0.0288785	0.0138178	0.395505	0.329288
intersect	CE_CF_CQ_FC_SE	unfilter	0	0	1409	0.210991	5269	0.789009	0.25	0.26113	0.166667	0.211277	0.0290987	0.0163236	0.197571	0.134371
double	CE_CF_CQ_FC_SE	unfilter	66	0.00314615	6343	0.302364	14569	0.694489	0.333069	0.284559	0.222222	0.290836	0.0233328	0.0119817	0.343606	0.267554
unique	CE_CF_CQ_FC_SE	unfilter	923	0.0380587	5926	0.244351	17403	0.71759	0.333333	0.432955	0.2	0.291553	0.0347621	0.0151873	0.49888	0.439982
rosette	CE_CF_CQ_FC_SE	filter-split	1	0.000202265	328	0.066343	4615	0.933455	0.25	0.24338	0.166667	0.216543	0.0335366	0.0243902	0.260672	0.219502
union	CE_CF_CQ_FC_SE	filter-split	62	0.00556703	845	0.0758732	10230	0.91856	0.333333	0.359395	0.2	0.281836	0.0449704	0.0272189	0.494233	0.458847
intersect	CE_CF_CQ_FC_SE	filter-split	0	0	40	0.0253968	1535	0.974603	0.171429	0.18381	0.128205	0.160074	0.075	0.075	0.191531	0.147883
double	CE_CF_CQ_FC_SE	filter-split	1	0.000296824	288	0.0854853	3080	0.914218	0.25	0.251654	0.2	0.244685	0.0277778	0.0173611	0.29513	0.255195
unique	CE_CF_CQ_FC_SE	filter-split	61	0.00984983	517	0.0834813	5615	0.906669	0.333333	0.432998	0.25	0.335502	0.0522244	0.0290135	0.686198	0.655565
rosette	CE_CF_CQ_FC_SE	filter-duplicates	54	0.00339751	6298	0.39625	9542	0.600352	0.25	0.27263	0.21875	0.284227	0.0219117	0.00730391	0.273842	0.180361
union	CE_CF_CQ_FC_SE	filter-duplicates	791	0.0246325	11780	0.366841	19541	0.608526	0.333333	0.338674	0.2	0.273288	0.0255518	0.00857385	0.290415	0.199785
intersect	CE_CF_CQ_FC_SE	filter-duplicates	0	0	656	0.394468	1007	0.605532	0.25	0.25038	0.2	0.241313	0.0228659	0.00762195	0.171797	0.0933466
double	CE_CF_CQ_FC_SE	filter-duplicates	54	0.00379453	5642	0.396458	8535	0.599747	0.25	0.275217	0.222222	0.289291	0.0218008	0.00726693	0.285882	0.190627
unique	CE_CF_CQ_FC_SE	filter-duplicates	737	0.0454433	5482	0.338019	9999	0.616537	0.333333	0.414548	0.180328	0.262848	0.0297337	0.0100328	0.306231	0.218322
rosette	CE_CF_CQ_FC_SE	filter	1	0.000279174	315	0.0879397	3266	0.911781	0.25	0.240074	0.147541	0.18324	0.0349206	0.015873	0.174219	0.107471
union	CE_CF_CQ_FC_SE	filter	56	0.010112	759	0.137053	4723	0.852835	0.25	0.339116	0.16129	0.205234	0.0395257	0.0118577	0.220622	0.152445
intersect	CE_CF_CQ_FC_SE	filter	0	0	34	0.0368764	888	0.963124	0.142857	0.172479	0.111111	0.14456	0.0588235	0.0588235	0.141892	0.0833333
double	CE_CF_CQ_FC_SE	filter	1	0.00037594	281	0.105639	2378	0.893985	0.25	0.248253	0.161419	0.197684	0.0320285	0.0106762	0.186291	0.116484
unique	CE_CF_CQ_FC_SE	filter	55	0.0281186	444	0.226994	1457	0.744888	0.333333	0.409382	0.197424	0.254537	0.0427928	0.00900901	0.32464	0.25326
