# Supplementary material for: Comparative analysis of eccDNA and circRNA tools shows increased accuracy of tool combination
Source: Gigascience. 2026 Feb 25;15:giag017. doi: 10.1093/gigascience/giag017 (PMC13154841; doi:10.1093/gigascience/giag017)
Supplement: giag017_Supplemental_Files [file giag017_supplemental_files.zip › SupplementaryMaterial3.xlsx]

## Sheet: length
Tool	Circle	KS Statistic (all)	P-value (all)	KS Statistic (short)	P-value (short)	KS Statistic (square)	P-value (square)
CIRCexplorer2	eccDNA	0.05	1	0.16	0.548685	0.25	0.980109
Circle-Map	eccDNA	0.1	0.999992	0.18	0.39594	0.25	0.980109
Circle_finder	eccDNA	0.1	0.999992	0.22	0.178587	0.375	0.66014
ecc_finder-bwa	eccDNA	0.55	0.00396729	0.82	3.77085e-17	1	0.0001554
ecc_finder-minimap2	eccDNA	0.1	0.999992	0.22	0.178587	0.75	0.018648
CIRCexplorer2	circRNA	0.2	0.83197	0.34	0.00584178	0.75	0.018648
circRNA_finder	circRNA	0.05	1	0.12	0.869262	0.5	0.282673
CIRIquant	circRNA	0.75	9.54697e-06	0.84	3.68888e-18	1	0.0001554
find_circ	circRNA	0.6	0.0011158	0.8	3.43148e-16	1	0.0001554
segemehl	circRNA	0.05	1	0.06	0.999995	0.25	0.980109
