# Supplementary material for: Comparative analysis of eccDNA and circRNA tools shows increased accuracy of tool combination
Source: Gigascience. 2026 Feb 25;15:giag017. doi: 10.1093/gigascience/giag017 (PMC13154841; doi:10.1093/gigascience/giag017)
Supplement: giag017_Supplemental_Files [file giag017_supplemental_files.zip › SupplementaryMaterial4.xlsx]

## Sheet: counts
Repeat Element	eccDNA	CIRCexplorer2	Circle-Map	Circle_finder	ecc_finder-bwa	ecc_finder-minimap2
Ø-Ø	314	252	246	242	17	243
SINE-Ø	125	120	124	121	6	120
LINE-Ø	123	123	118	115	12	115
LINE-LINE	96	89	87	80	8	82
LTR-Ø	73	72	72	73	7	69
SINE-SINE	38	36	36	34	2	31
LINE-SINE	36	36	33	30	0	31
DNA-Ø	33	33	32	30	1	29
Satellite-Satellite	32	11	8	4	2	6
LTR-SINE	24	24	24	24	0	22
LINE-LTR	24	26	21	21	2	22
LTR-LTR	18	18	17	17	1	15
Other-Ø	14	14	13	11	2	13
DNA-LINE	10	10	10	10	1	10
DNA-LTR	9	9	9	9	0	8
DNA-SINE	7	6	7	6	0	6
Other-SINE	7	7	7	7	0	6
Other-LINE	6	7	6	5	0	6
Other-LTR	5	5	5	5	0	4
DNA-DNA	3	3	3	3	0	2
Other-Other	2	1	0	0	0	0
DNA-Satellite	1	1	1	1	0	1

## Sheet: truepositives
Repeat Element	CIRCexplorer2	Circle-Map	Circle_finder	ecc_finder-bwa	ecc_finder-minimap2
Ø-Ø	247	246	242	13	232
SINE-Ø	119	123	120	6	119
LINE-Ø	121	117	115	12	114
LINE-LINE	89	85	80	8	82
LTR-Ø	72	72	73	6	69
SINE-SINE	35	35	33	0	30
LINE-SINE	36	32	30	0	31
DNA-Ø	32	32	30	1	29
Satellite-Satellite	5	6	4	0	4
LTR-SINE	24	24	24	0	22
LINE-LTR	24	21	21	2	22
LTR-LTR	18	17	17	1	15
Other-Ø	14	13	11	1	13
DNA-LINE	10	10	10	1	10
DNA-LTR	9	9	9	0	8
DNA-SINE	6	7	6	0	6
Other-SINE	7	7	7	0	6
Other-LINE	6	6	5	0	6
Other-LTR	5	5	5	0	4
DNA-DNA	3	3	3	0	2
Other-Other	1	0	0	0	0
DNA-Satellite	1	1	1	0	1

## Sheet: falsenegatives
Repeat Element	CIRCexplorer2	Circle-Map	Circle_finder	ecc_finder-bwa	ecc_finder-minimap2
Ø-Ø	67	69	72	300	81
SINE-Ø	6	2	5	119	6
LINE-Ø	2	5	8	112	10
LINE-LINE	7	11	16	88	14
LTR-Ø	1	1	0	67	4
SINE-SINE	3	3	5	38	8
LINE-SINE	0	4	6	36	5
DNA-Ø	1	1	3	32	4
Satellite-Satellite	27	26	28	32	28
LTR-SINE	0	0	0	24	2
LINE-LTR	0	3	3	22	2
LTR-LTR	0	1	1	17	3
Other-Ø	0	1	3	13	1
DNA-LINE	0	0	0	9	0
DNA-LTR	0	0	0	9	1
DNA-SINE	1	0	1	7	1
Other-SINE	0	0	0	7	1
Other-LINE	0	0	1	6	0
Other-LTR	0	0	0	5	1
DNA-DNA	0	0	0	3	1
Other-Other	1	2	2	2	2
DNA-Satellite	0	0	0	1	0

## Sheet: falsepositives
Repeat Element	CIRCexplorer2	Circle-Map	Circle_finder	ecc_finder-bwa	ecc_finder-minimap2
Ø-Ø	5	0	0	4	11
SINE-Ø	1	1	1	0	1
LINE-Ø	2	1	0	0	1
LINE-LINE	0	2	0	0	0
LTR-Ø	0	0	0	1	0
SINE-SINE	1	1	1	2	1
LINE-SINE	0	1	0	0	0
DNA-Ø	1	0	0	0	0
Satellite-Satellite	6	2	0	2	2
LTR-SINE	0	0	0	0	0
LINE-LTR	2	0	0	0	0
LTR-LTR	0	0	0	0	0
Other-Ø	0	0	0	1	0
DNA-LINE	0	0	0	0	0
DNA-LTR	0	0	0	0	0
DNA-SINE	0	0	0	0	0
Other-SINE	0	0	0	0	0
Other-LINE	1	0	0	0	0
Other-LTR	0	0	0	0	0
DNA-DNA	0	0	0	0	0
Other-Other	0	0	0	0	0
DNA-Satellite	0	0	0	0	0

## Sheet: precision
Repeat Element	CIRCexplorer2	Circle-Map	Circle_finder	ecc_finder-bwa	ecc_finder-minimap2
Ø-Ø	0.980159	1	1	0.764706	0.954733
SINE-Ø	0.991667	0.991935	0.991736	1	0.991667
LINE-Ø	0.98374	0.991525	1	1	0.991304
LINE-LINE	1	0.977011	1	1	1
LTR-Ø	1	1	1	0.857143	1
SINE-SINE	0.972222	0.972222	0.970588	0	0.967742
LINE-SINE	1	0.969697	1	0	1
DNA-Ø	0.969697	1	1	1	1
Satellite-Satellite	0.454545	0.75	1	0	0.666667
LTR-SINE	1	1	1	0	1
LINE-LTR	0.923077	1	1	1	1
LTR-LTR	1	1	1	1	1
Other-Ø	1	1	1	0.5	1
DNA-LINE	1	1	1	1	1
DNA-LTR	1	1	1	0	1
DNA-SINE	1	1	1	0	1
Other-SINE	1	1	1	0	1
Other-LINE	0.857143	1	1	0	1
Other-LTR	1	1	1	0	1
DNA-DNA	1	1	1	0	1
Other-Other	1	0	0	0	0
DNA-Satellite	1	1	1	0	1

## Sheet: recall
Repeat Element	CIRCexplorer2	Circle-Map	Circle_finder	ecc_finder-bwa	ecc_finder-minimap2
Ø-Ø	0.786624	0.780952	0.770701	0.0415335	0.741214
SINE-Ø	0.952	0.984	0.96	0.048	0.952
LINE-Ø	0.98374	0.959016	0.934959	0.0967742	0.919355
LINE-LINE	0.927083	0.885417	0.833333	0.0833333	0.854167
LTR-Ø	0.986301	0.986301	1	0.0821918	0.945205
SINE-SINE	0.921053	0.921053	0.868421	0	0.789474
LINE-SINE	1	0.888889	0.833333	0	0.861111
DNA-Ø	0.969697	0.969697	0.909091	0.030303	0.878788
Satellite-Satellite	0.15625	0.1875	0.125	0	0.125
LTR-SINE	1	1	1	0	0.916667
LINE-LTR	1	0.875	0.875	0.0833333	0.916667
LTR-LTR	1	0.944444	0.944444	0.0555556	0.833333
Other-Ø	1	0.928571	0.785714	0.0714286	0.928571
DNA-LINE	1	1	1	0.1	1
DNA-LTR	1	1	1	0	0.888889
DNA-SINE	0.857143	1	0.857143	0	0.857143
Other-SINE	1	1	1	0	0.857143
Other-LINE	1	1	0.833333	0	1
Other-LTR	1	1	1	0	0.8
DNA-DNA	1	1	1	0	0.666667
Other-Other	0.5	0	0	0	0
DNA-Satellite	1	1	1	0	1

## Sheet: f-score
Repeat Element	CIRCexplorer2	Circle-Map	Circle_finder	ecc_finder-bwa	ecc_finder-minimap2
Ø-Ø	0.872792	0.877005	0.870504	0.0787879	0.834532
SINE-Ø	0.971429	0.987952	0.97561	0.0916031	0.971429
LINE-Ø	0.98374	0.975	0.966387	0.176471	0.953975
LINE-LINE	0.962162	0.928962	0.909091	0.153846	0.921348
LTR-Ø	0.993103	0.993103	1	0.15	0.971831
SINE-SINE	0.945946	0.945946	0.916667	0	0.869565
LINE-SINE	1	0.927536	0.909091	0	0.925373
DNA-Ø	0.969697	0.984615	0.952381	0.0588235	0.935484
Satellite-Satellite	0.232558	0.3	0.222222	0	0.210526
LTR-SINE	1	1	1	0	0.956522
LINE-LTR	0.96	0.933333	0.933333	0.153846	0.956522
LTR-LTR	1	0.971429	0.971429	0.105263	0.909091
Other-Ø	1	0.962963	0.88	0.125	0.962963
DNA-LINE	1	1	1	0.181818	1
DNA-LTR	1	1	1	0	0.941176
DNA-SINE	0.923077	1	0.923077	0	0.923077
Other-SINE	1	1	1	0	0.923077
Other-LINE	0.923077	1	0.909091	0	1
Other-LTR	1	1	1	0	0.888889
DNA-DNA	1	1	1	0	0.8
Other-Other	0.666667	0	0	0	0
DNA-Satellite	1	1	1	0	1
