# Supplementary material for: Comparative analysis of eccDNA and circRNA tools shows increased accuracy of tool combination
Source: Gigascience. 2026 Feb 25;15:giag017. doi: 10.1093/gigascience/giag017 (PMC13154841; doi:10.1093/gigascience/giag017)
Supplement: giag017_Supplemental_Files [file giag017_supplemental_files.zip › SupplementaryMaterial5.xlsx]

## Sheet: counts
Repeat Element	circRNA	CIRCexplorer2	circRNA_finder	CIRIquant	find_circ	segemehl
Ø-Ø	439	363	411	6	59	447
SINE-Ø	199	147	183	2	7	200
LINE-Ø	95	86	92	5	6	93
LINE-SINE	48	38	47	2	2	48
LINE-LINE	43	35	41	0	3	43
SINE-SINE	41	46	35	0	2	42
DNA-Ø	32	27	29	0	1	33
LTR-Ø	23	21	23	1	1	23
Other-Ø	16	16	16	1	1	16
LTR-SINE	12	9	12	1	1	12
DNA-SINE	9	7	8	0	1	9
LINE-LTR	8	8	9	0	0	9
Other-SINE	8	6	6	0	0	6
DNA-LINE	8	6	8	0	1	9
LTR-LTR	7	5	7	0	1	8
Other-LINE	4	4	4	0	0	4
DNA-DNA	3	3	3	0	1	3
DNA-LTR	2	2	2	0	0	2
Other-DNA	2	2	2	0	0	2
Other-Other	1	1	1	0	1	1

## Sheet: truepositives
Repeat Element	CIRCexplorer2	circRNA_finder	CIRIquant	find_circ	segemehl
Ø-Ø	333	404	6	23	427
SINE-Ø	142	182	2	7	198
LINE-Ø	76	92	5	6	92
LINE-SINE	35	46	2	2	47
LINE-LINE	35	41	0	1	43
SINE-SINE	30	34	0	1	40
DNA-Ø	26	29	0	1	31
LTR-Ø	18	23	1	1	23
Other-Ø	14	16	1	1	16
LTR-SINE	9	12	1	1	12
DNA-SINE	7	8	0	1	9
LINE-LTR	6	8	0	0	8
Other-SINE	6	6	0	0	6
DNA-LINE	6	8	0	1	9
LTR-LTR	5	7	0	0	7
Other-LINE	3	3	0	0	3
DNA-DNA	3	3	0	0	3
DNA-LTR	2	2	0	0	2
Other-DNA	2	2	0	0	2
Other-Other	1	1	0	0	1

## Sheet: falsenegatives
Repeat Element	CIRCexplorer2	circRNA_finder	CIRIquant	find_circ	segemehl
Ø-Ø	106	35	433	416	12
SINE-Ø	57	17	197	192	2
LINE-Ø	19	3	90	89	2
LINE-SINE	13	2	46	46	1
LINE-LINE	8	2	43	42	0
SINE-SINE	11	7	41	40	1
DNA-Ø	6	3	32	31	0
LTR-Ø	5	0	22	22	0
Other-Ø	2	0	15	15	0
LTR-SINE	3	0	11	11	0
DNA-SINE	2	1	9	8	0
LINE-LTR	2	0	8	8	0
Other-SINE	2	2	8	8	2
DNA-LINE	2	0	8	7	0
LTR-LTR	2	0	7	7	0
Other-LINE	1	1	4	4	1
DNA-DNA	0	0	3	3	0
DNA-LTR	0	0	2	2	0
Other-DNA	0	0	2	2	0
Other-Other	0	0	1	1	0

## Sheet: falsepositives
Repeat Element	CIRCexplorer2	circRNA_finder	CIRIquant	find_circ	segemehl
Ø-Ø	30	7	0	36	20
SINE-Ø	5	1	0	0	2
LINE-Ø	10	0	0	0	1
LINE-SINE	3	1	0	0	1
LINE-LINE	0	0	0	2	0
SINE-SINE	16	1	0	1	2
DNA-Ø	1	0	0	0	2
LTR-Ø	3	0	0	0	0
Other-Ø	2	0	0	0	0
LTR-SINE	0	0	0	0	0
DNA-SINE	0	0	0	0	0
LINE-LTR	2	1	0	0	1
Other-SINE	0	0	0	0	0
DNA-LINE	0	0	0	0	0
LTR-LTR	0	0	0	1	1
Other-LINE	1	1	0	0	1
DNA-DNA	0	0	0	1	0
DNA-LTR	0	0	0	0	0
Other-DNA	0	0	0	0	0
Other-Other	0	0	0	1	0

## Sheet: precision
Repeat Element	CIRCexplorer2	circRNA_finder	CIRIquant	find_circ	segemehl
Ø-Ø	0.917355	0.982968	1	0.389831	0.955257
SINE-Ø	0.965986	0.994536	1	1	0.99
LINE-Ø	0.883721	1	1	1	0.989247
LINE-SINE	0.921053	0.978723	1	1	0.979167
LINE-LINE	1	1	0	0.333333	1
SINE-SINE	0.652174	0.971429	0	0.5	0.952381
DNA-Ø	0.962963	1	0	1	0.939394
LTR-Ø	0.857143	1	1	1	1
Other-Ø	0.875	1	1	1	1
LTR-SINE	1	1	1	1	1
DNA-SINE	1	1	0	1	1
LINE-LTR	0.75	0.888889	0	0	0.888889
Other-SINE	1	1	0	0	1
DNA-LINE	1	1	0	1	1
LTR-LTR	1	1	0	0	0.875
Other-LINE	0.75	0.75	0	0	0.75
DNA-DNA	1	1	0	0	1
DNA-LTR	1	1	0	0	1
Other-DNA	1	1	0	0	1
Other-Other	1	1	0	0	1

## Sheet: recall
Repeat Element	CIRCexplorer2	circRNA_finder	CIRIquant	find_circ	segemehl
Ø-Ø	0.758542	0.920273	0.0136674	0.0523918	0.972665
SINE-Ø	0.713568	0.914573	0.0100503	0.0351759	0.99
LINE-Ø	0.8	0.968421	0.0526316	0.0631579	0.978723
LINE-SINE	0.729167	0.958333	0.0416667	0.0416667	0.979167
LINE-LINE	0.813953	0.953488	0	0.0232558	1
SINE-SINE	0.731707	0.829268	0	0.0243902	0.97561
DNA-Ø	0.8125	0.90625	0	0.03125	1
LTR-Ø	0.782609	1	0.0434783	0.0434783	1
Other-Ø	0.875	1	0.0625	0.0625	1
LTR-SINE	0.75	1	0.0833333	0.0833333	1
DNA-SINE	0.777778	0.888889	0	0.111111	1
LINE-LTR	0.75	1	0	0	1
Other-SINE	0.75	0.75	0	0	0.75
DNA-LINE	0.75	1	0	0.125	1
LTR-LTR	0.714286	1	0	0	1
Other-LINE	0.75	0.75	0	0	0.75
DNA-DNA	1	1	0	0	1
DNA-LTR	1	1	0	0	1
Other-DNA	1	1	0	0	1
Other-Other	1	1	0	0	1

## Sheet: f-score
Repeat Element	CIRCexplorer2	circRNA_finder	CIRIquant	find_circ	segemehl
Ø-Ø	0.830424	0.950588	0.0269663	0.0923695	0.963883
SINE-Ø	0.820809	0.95288	0.0199005	0.0679612	0.99
LINE-Ø	0.839779	0.983957	0.1	0.118812	0.983957
LINE-SINE	0.813953	0.968421	0.08	0.08	0.979167
LINE-LINE	0.897436	0.97619	0	0.0434783	1
SINE-SINE	0.689655	0.894737	0	0.0465116	0.963855
DNA-Ø	0.881356	0.95082	0	0.0606061	0.96875
LTR-Ø	0.818182	1	0.0833333	0.0833333	1
Other-Ø	0.875	1	0.117647	0.117647	1
LTR-SINE	0.857143	1	0.153846	0.153846	1
DNA-SINE	0.875	0.941176	0	0.2	1
LINE-LTR	0.75	0.941176	0	0	0.941176
Other-SINE	0.857143	0.857143	0	0	0.857143
DNA-LINE	0.857143	1	0	0.222222	1
LTR-LTR	0.833333	1	0	0	0.933333
Other-LINE	0.75	0.75	0	0	0.75
DNA-DNA	1	1	0	0	1
DNA-LTR	1	1	0	0	1
Other-DNA	1	1	0	0	1
Other-Other	1	1	0	0	1
