# Supplementary material for: Comparative analysis of eccDNA and circRNA tools shows increased accuracy of tool combination
Source: Gigascience. 2026 Feb 25;15:giag017. doi: 10.1093/gigascience/giag017 (PMC13154841; doi:10.1093/gigascience/giag017)
Supplement: giag017_Supplemental_Files [file giag017_supplemental_files.zip › SupplementaryMaterial6.xlsx]

## Sheet: counts
Genomic Element	eccDNA	CIRCexplorer2	Circle-Map	Circle_finder	ecc_finder-bwa	ecc_finder-minimap2
intron-intron	497	483	479	465	25	464
intergenic-intergenic	421	342	323	308	26	301
exon-intron	31	29	28	28	3	28
three_prime_utr-three_prime_utr	11	11	11	11	0	8
exon-intergenic	10	10	9	9	1	10
intron-three_prime_utr	9	7	8	8	1	9
intergenic-intron	7	7	7	6	3	8
exon-exon	5	5	5	4	0	4
exon-three_prime_utr	3	3	3	3	0	3
intergenic-three_prime_utr	3	3	3	3	1	3
five_prime_utr-intron	2	2	2	2	1	2
five_prime_utr-five_prime_utr	1	1	1	1	0	1

## Sheet: truepositives
Genomic Element	CIRCexplorer2	Circle-Map	Circle_finder	ecc_finder-bwa	ecc_finder-minimap2
intron-intron	479	478	465	23	459
intergenic-intergenic	330	318	307	22	294
exon-intron	27	27	27	2	25
three_prime_utr-three_prime_utr	11	11	11	0	8
exon-intergenic	10	9	9	0	10
intron-three_prime_utr	7	8	8	0	9
intergenic-intron	6	6	6	2	7
exon-exon	5	5	4	0	4
exon-three_prime_utr	3	3	3	0	3
intergenic-three_prime_utr	3	3	3	1	3
five_prime_utr-intron	2	2	2	1	2
five_prime_utr-five_prime_utr	1	1	1	0	1

## Sheet: falsenegatives
Genomic Element	CIRCexplorer2	Circle-Map	Circle_finder	ecc_finder-bwa	ecc_finder-minimap2
intron-intron	18	19	32	475	39
intergenic-intergenic	91	103	114	399	127
exon-intron	4	4	4	28	5
three_prime_utr-three_prime_utr	0	0	0	11	3
exon-intergenic	0	1	1	10	0
intron-three_prime_utr	2	1	1	9	0
intergenic-intron	1	1	1	5	0
exon-exon	0	0	1	5	1
exon-three_prime_utr	0	0	0	3	0
intergenic-three_prime_utr	0	0	0	2	0
five_prime_utr-intron	0	0	0	1	0
five_prime_utr-five_prime_utr	0	0	0	1	0

## Sheet: falsepositives
Genomic Element	CIRCexplorer2	Circle-Map	Circle_finder	ecc_finder-bwa	ecc_finder-minimap2
intron-intron	4	1	0	2	5
intergenic-intergenic	12	5	1	4	7
exon-intron	2	1	1	1	3
three_prime_utr-three_prime_utr	0	0	0	0	0
exon-intergenic	0	0	0	1	0
intron-three_prime_utr	0	0	0	1	0
intergenic-intron	1	1	0	1	1
exon-exon	0	0	0	0	0
exon-three_prime_utr	0	0	0	0	0
intergenic-three_prime_utr	0	0	0	0	0
five_prime_utr-intron	0	0	0	0	0
five_prime_utr-five_prime_utr	0	0	0	0	0

## Sheet: precision
Genomic Element	CIRCexplorer2	Circle-Map	Circle_finder	ecc_finder-bwa	ecc_finder-minimap2
intron-intron	0.991718	0.997912	1	0.92	0.989224
intergenic-intergenic	0.964912	0.98452	0.996753	0.846154	0.976744
exon-intron	0.931034	0.964286	0.964286	0.666667	0.892857
three_prime_utr-three_prime_utr	1	1	1	0	1
exon-intergenic	1	1	1	0	1
intron-three_prime_utr	1	1	1	0	1
intergenic-intron	0.857143	0.857143	1	0.666667	0.875
exon-exon	1	1	1	0	1
exon-three_prime_utr	1	1	1	0	1
intergenic-three_prime_utr	1	1	1	1	1
five_prime_utr-intron	1	1	1	1	1
five_prime_utr-five_prime_utr	1	1	1	0	1

## Sheet: recall
Genomic Element	CIRCexplorer2	Circle-Map	Circle_finder	ecc_finder-bwa	ecc_finder-minimap2
intron-intron	0.963783	0.961771	0.935614	0.0461847	0.921687
intergenic-intergenic	0.783848	0.755344	0.729216	0.0522565	0.698337
exon-intron	0.870968	0.870968	0.870968	0.0666667	0.833333
three_prime_utr-three_prime_utr	1	1	1	0	0.727273
exon-intergenic	1	0.9	0.9	0	1
intron-three_prime_utr	0.777778	0.888889	0.888889	0	1
intergenic-intron	0.857143	0.857143	0.857143	0.285714	1
exon-exon	1	1	0.8	0	0.8
exon-three_prime_utr	1	1	1	0	1
intergenic-three_prime_utr	1	1	1	0.333333	1
five_prime_utr-intron	1	1	1	0.5	1
five_prime_utr-five_prime_utr	1	1	1	0	1

## Sheet: f-score
Genomic Element	CIRCexplorer2	Circle-Map	Circle_finder	ecc_finder-bwa	ecc_finder-minimap2
intron-intron	0.977551	0.979508	0.966736	0.0879541	0.954262
intergenic-intergenic	0.865007	0.854839	0.84225	0.098434	0.814404
exon-intron	0.9	0.915254	0.915254	0.121212	0.862069
three_prime_utr-three_prime_utr	1	1	1	0	0.842105
exon-intergenic	1	0.947368	0.947368	0	1
intron-three_prime_utr	0.875	0.941176	0.941176	0	1
intergenic-intron	0.857143	0.857143	0.923077	0.4	0.933333
exon-exon	1	1	0.888889	0	0.888889
exon-three_prime_utr	1	1	1	0	1
intergenic-three_prime_utr	1	1	1	0.5	1
five_prime_utr-intron	1	1	1	0.666667	1
five_prime_utr-five_prime_utr	1	1	1	0	1
