# Supplementary material for: Comparative analysis of eccDNA and circRNA tools shows increased accuracy of tool combination
Source: Gigascience. 2026 Feb 25;15:giag017. doi: 10.1093/gigascience/giag017 (PMC13154841; doi:10.1093/gigascience/giag017)
Supplement: giag017_Supplemental_Files [file giag017_supplemental_files.zip › SupplementaryMaterial7.xlsx]

## Sheet: counts
Repeat Element	circRNA	CIRCexplorer2	circRNA_finder	CIRIquant	find_circ	segemehl
intron-intron	637	509	601	15	55	645
exon-intron	126	111	123	1	7	129
exon-exon	85	67	72	0	12	85
intron-three_prime_utr	45	39	43	0	2	46
five_prime_utr-intron	31	26	29	1	2	30
exon-three_prime_utr	29	25	26	0	0	26
three_prime_utr-three_prime_utr	29	21	28	1	10	29
exon-five_prime_utr	12	13	12	0	0	12
five_prime_utr-three_prime_utr	2	1	2	0	0	2
five_prime_utr-five_prime_utr	2	1	1	0	0	2
five_prime_utr-stop_codon	1	1	1	0	0	1
stop_codon-three_prime_utr	1	1	1	0	0	1
intron-start_codon	0	15	0	0	0	1

## Sheet: truepositives
Repeat Element	CIRCexplorer2	circRNA_finder	CIRIquant	find_circ	segemehl
intron-intron	472	595	15	30	626
exon-intron	100	118	1	5	122
exon-exon	66	72	0	4	83
intron-three_prime_utr	36	43	0	0	45
five_prime_utr-intron	25	28	1	2	29
exon-three_prime_utr	23	26	0	0	26
three_prime_utr-three_prime_utr	21	28	1	5	29
exon-five_prime_utr	12	12	0	0	12
five_prime_utr-three_prime_utr	1	2	0	0	2
five_prime_utr-five_prime_utr	1	1	0	0	2
five_prime_utr-stop_codon	1	1	0	0	1
stop_codon-three_prime_utr	1	1	0	0	1
intron-start_codon	0	0	0	0	1

## Sheet: falsenegatives
Repeat Element	CIRCexplorer2	circRNA_finder	CIRIquant	find_circ	segemehl
intron-intron	165	42	622	607	11
exon-intron	25	7	125	121	3
exon-exon	20	14	85	81	3
intron-three_prime_utr	9	2	45	45	0
five_prime_utr-intron	6	3	30	29	1
exon-three_prime_utr	6	2	29	28	3
three_prime_utr-three_prime_utr	8	2	28	25	0
exon-five_prime_utr	0	0	12	12	0
five_prime_utr-three_prime_utr	1	0	2	2	0
five_prime_utr-five_prime_utr	1	1	2	2	0
five_prime_utr-stop_codon	0	0	1	1	0
stop_codon-three_prime_utr	0	0	1	1	0

## Sheet: falsepositives
Repeat Element	CIRCexplorer2	circRNA_finder	CIRIquant	find_circ	segemehl
intron-intron	37	6	0	25	19
exon-intron	11	5	0	2	7
exon-exon	1	0	0	8	2
intron-three_prime_utr	3	0	0	2	1
five_prime_utr-intron	1	1	0	0	1
exon-three_prime_utr	2	0	0	0	0
three_prime_utr-three_prime_utr	0	0	0	5	0
exon-five_prime_utr	1	0	0	0	0
five_prime_utr-three_prime_utr	0	0	0	0	0
five_prime_utr-five_prime_utr	0	0	0	0	0
five_prime_utr-stop_codon	0	0	0	0	0
stop_codon-three_prime_utr	0	0	0	0	0
intergenic-intron	15	0	0	0	0
intron-start_codon	1	0	0	0	0
exon-intergenic	1	0	0	0	0
intergenic-intergenic	0	0	0	0	1

## Sheet: precision
Repeat Element	CIRCexplorer2	circRNA_finder	CIRIquant	find_circ	segemehl
exon-exon	0.985075	1	0	0.333333	0.976471
exon-five_prime_utr	0.923077	1	0	0	1
exon-intergenic	0	0	0	0	0
exon-intron	0.900901	0.95935	1	0.714286	0.945736
exon-three_prime_utr	0.92	1	0	0	1
five_prime_utr-five_prime_utr	1	1	0	0	1
five_prime_utr-intron	0.961538	0.965517	1	1	0.966667
five_prime_utr-stop_codon	1	1	0	0	1
five_prime_utr-three_prime_utr	1	1	0	0	1
intergenic-intergenic	0	0	0	0	0
intergenic-intron	0	0	0	0	0
intron-intron	0.927308	0.990017	1	0.545455	0.970543
intron-start_codon	0	0	0	0	1
intron-three_prime_utr	0.923077	1	0	0	0.978261
stop_codon-three_prime_utr	1	1	0	0	1
three_prime_utr-three_prime_utr	1	1	1	0.5	1

## Sheet: recall
Repeat Element	CIRCexplorer2	circRNA_finder	CIRIquant	find_circ	segemehl
exon-exon	0.767442	0.837209	0	0.0470588	0.965116
exon-five_prime_utr	1	1	0	0	1
exon-intergenic	0	0	0	0	0
exon-intron	0.8	0.944	0.00793651	0.0396825	0.976
exon-three_prime_utr	0.793103	0.928571	0	0	0.896552
five_prime_utr-five_prime_utr	0.5	0.5	0	0	1
five_prime_utr-intron	0.806452	0.903226	0.0322581	0.0645161	0.966667
five_prime_utr-stop_codon	1	1	0	0	1
five_prime_utr-three_prime_utr	0.5	1	0	0	1
intergenic-intergenic	0	0	0	0	0
intergenic-intron	0	0	0	0	0
intron-intron	0.740973	0.934066	0.0235479	0.0470958	0.982732
intron-start_codon	0	0	0	0	1
intron-three_prime_utr	0.8	0.955556	0	0	1
stop_codon-three_prime_utr	1	1	0	0	1
three_prime_utr-three_prime_utr	0.724138	0.933333	0.0344828	0.166667	1

## Sheet: f-score
Repeat Element	CIRCexplorer2	circRNA_finder	CIRIquant	find_circ	segemehl
exon-exon	0.862745	0.911392	0	0.0824742	0.97076
exon-five_prime_utr	0.96	1	0	0	1
exon-intergenic	0	0	0	0	0
exon-intron	0.847458	0.951613	0.015748	0.075188	0.96063
exon-three_prime_utr	0.851852	0.962963	0	0	0.945455
five_prime_utr-five_prime_utr	0.666667	0.666667	0	0	1
five_prime_utr-intron	0.877193	0.933333	0.0625	0.121212	0.966667
five_prime_utr-stop_codon	1	1	0	0	1
five_prime_utr-three_prime_utr	0.666667	1	0	0	1
intergenic-intergenic	0	0	0	0	0
intergenic-intron	0	0	0	0	0
intron-intron	0.823735	0.961228	0.0460123	0.0867052	0.976599
intron-start_codon	0	0	0	0	1
intron-three_prime_utr	0.857143	0.977273	0	0	0.989011
stop_codon-three_prime_utr	1	1	0	0	1
three_prime_utr-three_prime_utr	0.84	0.965517	0.0666667	0.25	1
