# Supplementary material for: Comparative analysis of eccDNA and circRNA tools shows increased accuracy of tool combination
Source: Gigascience. 2026 Feb 25;15:giag017. doi: 10.1093/gigascience/giag017 (PMC13154841; doi:10.1093/gigascience/giag017)
Supplement: giag017_Supplemental_Files [file giag017_supplemental_files.zip › SupplementaryMaterial8.xlsx]

## Sheet: truepositives
Combination	Union	Rosette	Intersect	Double	Unique
CE	906	-	-	-	-
CM	892	-	-	-	-
CF	861	-	-	-	-
EB	93	-	-	-	-
EM	865	-	-	-	-
CE_CM	916	-	882	-	34
CE_CF	907	-	860	-	47
CE_EB	906	-	93	-	813
CE_EM	914	-	857	-	57
CM_CF	898	-	855	-	43
CM_EB	892	-	93	-	799
CM_EM	913	-	844	-	69
CF_EB	861	-	93	-	768
CF_EM	897	-	829	-	68
EB_EM	865	-	93	-	772
CE_CM_CF	917	887	855	32	30
CE_CM_EB	916	882	93	789	34
CE_CM_EM	921	901	841	60	20
CE_CF_EB	907	860	93	767	47
CE_CF_EM	915	888	829	59	27
CE_EB_EM	914	857	93	764	57
CM_CF_EB	898	855	93	762	43
CM_CF_EM	915	878	825	53	37
CM_EB_EM	913	844	93	751	69
CF_EB_EM	897	829	93	736	68
CE_CM_CF_EB	917	890	93	797	27
CE_CM_CF_EM	922	902	825	77	20
CE_CM_EB_EM	921	901	93	808	20
CE_CF_EB_EM	915	888	93	795	27
CM_CF_EB_EM	915	878	93	785	37
CE_CM_CF_EB_EM	922	902	93	809	20

## Sheet: falsepositives
Combination	Union	Rosette	Intersect	Double	Unique
CE	307	-	-	-	-
CM	994	-	-	-	-
CF	782	-	-	-	-
EB	12	-	-	-	-
EM	23	-	-	-	-
CE_CM	1101	-	3	-	1098
CE_CF	207	-	2	-	205
CE_EB	219	-	0	-	219
CE_EM	220	-	10	-	210
CM_CF	898	-	2	-	896
CM_EB	910	-	0	-	910
CM_EM	919	-	3	-	916
CF_EB	14	-	0	-	14
CF_EM	23	-	2	-	21
EB_EM	33	-	2	-	31
CE_CM_CF	1101	3	2	1	1098
CE_CM_EB	1113	3	0	3	1110
CE_CM_EM	1114	12	2	10	1102
CE_CF_EB	219	2	0	2	217
CE_CF_EM	220	10	2	8	210
CE_EB_EM	230	12	0	12	218
CM_CF_EB	910	2	0	2	908
CM_CF_EM	919	3	2	1	916
CM_EB_EM	929	5	0	5	924
CF_EB_EM	33	4	0	4	29
CE_CM_CF_EB	1113	4	0	4	1109
CE_CM_CF_EM	1114	12	2	10	1102
CE_CM_EB_EM	1124	14	0	14	1110
CE_CF_EB_EM	230	12	0	12	218
CM_CF_EB_EM	929	5	0	5	924
CE_CM_CF_EB_EM	1124	14	0	14	1110

## Sheet: falsenegatives
Combination	Union	Rosette	Intersect	Double	Unique
CE	94	-	-	-	-
CM	108	-	-	-	-
CF	139	-	-	-	-
EB	907	-	-	-	-
EM	135	-	-	-	-
CE_CM	84	-	118	-	966
CE_CF	93	-	140	-	953
CE_EB	94	-	907	-	187
CE_EM	86	-	143	-	943
CM_CF	102	-	145	-	957
CM_EB	108	-	907	-	201
CM_EM	87	-	156	-	931
CF_EB	139	-	907	-	232
CF_EM	103	-	171	-	932
EB_EM	135	-	907	-	228
CE_CM_CF	83	113	145	968	970
CE_CM_EB	84	118	907	211	966
CE_CM_EM	79	99	159	940	980
CE_CF_EB	93	140	907	233	953
CE_CF_EM	85	112	171	941	973
CE_EB_EM	86	143	907	236	943
CM_CF_EB	102	145	907	238	957
CM_CF_EM	85	122	175	947	963
CM_EB_EM	87	156	907	249	931
CF_EB_EM	103	171	907	264	932
CE_CM_CF_EB	83	110	907	203	973
CE_CM_CF_EM	78	98	175	923	980
CE_CM_EB_EM	79	99	907	192	980
CE_CF_EB_EM	85	112	907	205	973
CM_CF_EB_EM	85	122	907	215	963
CE_CM_CF_EB_EM	78	98	907	191	980

## Sheet: precision
Combination	Union	Rosette	Intersect	Double	Unique
CE	0.746908	-	-	-	-
CM	0.472959	-	-	-	-
CF	0.524041	-	-	-	-
EB	0.885714	-	-	-	-
EM	0.974099	-	-	-	-
CE_CM	0.45414	-	0.99661	-	0.0300353
CE_CF	0.814183	-	0.99768	-	0.186508
CE_EB	0.805333	-	1	-	0.787791
CE_EM	0.805996	-	0.988466	-	0.213483
CM_CF	0.5	-	0.997666	-	0.0457934
CM_EB	0.495006	-	1	-	0.467525
CM_EM	0.498362	-	0.996458	-	0.0700508
CF_EB	0.984	-	1	-	0.982097
CF_EM	0.975	-	0.997593	-	0.764045
EB_EM	0.963252	-	0.978947	-	0.961395
CE_CM_CF	0.45441	0.996629	0.997666	0.969697	0.0265957
CE_CM_EB	0.451454	0.99661	1	0.996212	0.0297203
CE_CM_EM	0.45258	0.986857	0.997628	0.857143	0.0178253
CE_CF_EB	0.805506	0.99768	1	0.997399	0.17803
CE_CF_EM	0.806167	0.988864	0.997593	0.880597	0.113924
CE_EB_EM	0.798951	0.986191	1	0.984536	0.207273
CM_CF_EB	0.496681	0.997666	1	0.997382	0.0452156
CM_CF_EM	0.498909	0.996595	0.997582	0.981481	0.0388248
CM_EB_EM	0.495657	0.994111	1	0.993386	0.0694864
CF_EB_EM	0.964516	0.995198	1	0.994595	0.701031
CE_CM_CF_EB	0.451724	0.995526	1	0.995006	0.0237676
CE_CM_CF_EM	0.452849	0.986871	0.997582	0.885057	0.0178253
CE_CM_EB_EM	0.450367	0.984699	1	0.982968	0.0176991
CE_CF_EB_EM	0.799127	0.986667	1	0.98513	0.110204
CM_CF_EB_EM	0.496204	0.994337	1	0.993671	0.0385016
CE_CM_CF_EB_EM	0.450635	0.984716	1	0.982989	0.0176991

## Sheet: recall
Combination	Union	Rosette	Intersect	Double	Unique
CE	0.906	-	-	-	-
CM	0.892	-	-	-	-
CF	0.861	-	-	-	-
EB	0.093	-	-	-	-
EM	0.865	-	-	-	-
CE_CM	0.916	-	0.882	-	0.034
CE_CF	0.907	-	0.86	-	0.047
CE_EB	0.906	-	0.093	-	0.813
CE_EM	0.914	-	0.857	-	0.057
CM_CF	0.898	-	0.855	-	0.043
CM_EB	0.892	-	0.093	-	0.799
CM_EM	0.913	-	0.844	-	0.069
CF_EB	0.861	-	0.093	-	0.768
CF_EM	0.897	-	0.829	-	0.068
EB_EM	0.865	-	0.093	-	0.772
CE_CM_CF	0.917	0.887	0.855	0.032	0.03
CE_CM_EB	0.916	0.882	0.093	0.789	0.034
CE_CM_EM	0.921	0.901	0.841	0.06	0.02
CE_CF_EB	0.907	0.86	0.093	0.767	0.047
CE_CF_EM	0.915	0.888	0.829	0.059	0.027
CE_EB_EM	0.914	0.857	0.093	0.764	0.057
CM_CF_EB	0.898	0.855	0.093	0.762	0.043
CM_CF_EM	0.915	0.878	0.825	0.053	0.037
CM_EB_EM	0.913	0.844	0.093	0.751	0.069
CF_EB_EM	0.897	0.829	0.093	0.736	0.068
CE_CM_CF_EB	0.917	0.89	0.093	0.797	0.027
CE_CM_CF_EM	0.922	0.902	0.825	0.077	0.02
CE_CM_EB_EM	0.921	0.901	0.093	0.808	0.02
CE_CF_EB_EM	0.915	0.888	0.093	0.795	0.027
CM_CF_EB_EM	0.915	0.878	0.093	0.785	0.037
CE_CM_CF_EB_EM	0.922	0.902	0.093	0.809	0.02

## Sheet: f-score
Combination	Union	Rosette	Intersect	Double	Unique
CE	0.818798	-	-	-	-
CM	0.618157	-	-	-	-
CF	0.651532	-	-	-	-
EB	0.168326	-	-	-	-
EM	0.916314	-	-	-	-
CE_CM	0.607226	-	0.935809	-	0.0318949
CE_CF	0.858089	-	0.923738	-	0.0750799
CE_EB	0.852706	-	0.170174	-	0.800197
CE_EM	0.856607	-	0.91805	-	0.0899763
CM_CF	0.642346	-	0.92084	-	0.0443528
CM_EB	0.636688	-	0.170174	-	0.589886
CM_EM	0.644774	-	0.913914	-	0.0695214
CF_EB	0.9184	-	0.170174	-	0.861953
CF_EM	0.934375	-	0.905516	-	0.124885
EB_EM	0.911486	-	0.169863	-	0.856351
CE_CM_CF	0.607687	0.938624	0.92084	0.0619555	0.0281955
CE_CM_EB	0.60482	0.935809	0.170174	0.88058	0.0317164
CE_CM_EM	0.606919	0.941976	0.912642	0.11215	0.0188501
CE_CF_EB	0.853246	0.923738	0.170174	0.867157	0.0743671
CE_CF_EM	0.857143	0.935722	0.905516	0.11059	0.043654
CE_EB_EM	0.852612	0.917068	0.170174	0.86036	0.0894118
CM_CF_EB	0.639601	0.92084	0.170174	0.863946	0.04408
CM_CF_EM	0.64573	0.933546	0.90312	0.100569	0.0378904
CM_EB_EM	0.642505	0.912926	0.170174	0.855353	0.0692423
CF_EB_EM	0.929534	0.904528	0.170174	0.845977	0.123974
CE_CM_CF_EB	0.605281	0.93981	0.170174	0.885064	0.0252809
CE_CM_CF_EM	0.607378	0.942529	0.90312	0.141674	0.0188501
CE_CM_EB_EM	0.604926	0.940992	0.170174	0.886937	0.0187793
CE_CF_EB_EM	0.853147	0.934737	0.170174	0.879911	0.0433735
CM_CF_EB_EM	0.64346	0.932554	0.170174	0.877095	0.0377358
CE_CM_CF_EB_EM	0.605384	0.941545	0.170174	0.887548	0.0187793
