# Supplementary material for: Comparative analysis of eccDNA and circRNA tools shows increased accuracy of tool combination
Source: Gigascience. 2026 Feb 25;15:giag017. doi: 10.1093/gigascience/giag017 (PMC13154841; doi:10.1093/gigascience/giag017)
Supplement: giag017_Supplemental_Files [file giag017_supplemental_files.zip › SupplementaryMaterial9.xlsx]

## Sheet: truepositives
Combination	Union	Rosette	Intersect	Double	Unique
CE	901	-	-	-	-
CM	871	-	-	-	-
CF	846	-	-	-	-
EB	51	-	-	-	-
EM	825	-	-	-	-
CE_CM	906	-	866	-	40
CE_CF	901	-	846	-	55
CE_EB	901	-	51	-	850
CE_EM	907	-	819	-	88
CM_CF	879	-	838	-	41
CM_EB	871	-	51	-	820
CM_EM	904	-	792	-	112
CF_EB	846	-	51	-	795
CF_EM	881	-	790	-	91
EB_EM	825	-	51	-	774
CE_CM_CF	906	874	838	36	32
CE_CM_EB	906	866	51	815	40
CE_CM_EM	912	893	792	101	19
CE_CF_EB	901	846	51	795	55
CE_CF_EM	907	875	790	85	32
CE_EB_EM	907	819	51	768	88
CM_CF_EB	879	838	51	787	41
CM_CF_EM	904	856	782	74	48
CM_EB_EM	904	792	51	741	112
CF_EB_EM	881	790	51	739	91
CE_CM_CF_EB	906	874	51	823	32
CE_CM_CF_EM	912	893	782	111	19
CE_CM_EB_EM	912	893	51	842	19
CE_CF_EB_EM	907	875	51	824	32
CM_CF_EB_EM	904	856	51	805	48
CE_CM_CF_EB_EM	912	893	51	842	19

## Sheet: falsepositives
Combination	Union	Rosette	Intersect	Double	Unique
CE	38	-	-	-	-
CM	61	-	-	-	-
CF	27	-	-	-	-
EB	10	-	-	-	-
EM	16	-	-	-	-
CE_CM	45	-	3	-	42
CE_CF	38	-	2	-	36
CE_EB	48	-	0	-	48
CE_EM	49	-	5	-	44
CM_CF	10	-	2	-	8
CM_EB	20	-	0	-	20
CM_EM	24	-	2	-	22
CF_EB	12	-	0	-	12
CF_EM	16	-	2	-	14
EB_EM	24	-	2	-	22
CE_CM_CF	45	3	2	1	42
CE_CM_EB	55	3	0	3	52
CE_CM_EM	56	6	2	4	50
CE_CF_EB	48	2	0	2	46
CE_CF_EM	49	5	2	3	44
CE_EB_EM	57	7	0	7	50
CM_CF_EB	20	2	0	2	18
CM_CF_EM	24	2	2	0	22
CM_EB_EM	32	4	0	4	28
CF_EB_EM	24	4	0	4	20
CE_CM_CF_EB	55	3	0	3	52
CE_CM_CF_EM	56	6	2	4	50
CE_CM_EB_EM	64	8	0	8	56
CE_CF_EB_EM	57	7	0	7	50
CM_CF_EB_EM	32	4	0	4	28
CE_CM_CF_EB_EM	64	8	0	8	56

## Sheet: falsenegatives
Combination	Union	Rosette	Intersect	Double	Unique
CE	99	-	-	-	-
CM	129	-	-	-	-
CF	154	-	-	-	-
EB	949	-	-	-	-
EM	175	-	-	-	-
CE_CM	94	-	134	-	960
CE_CF	99	-	154	-	945
CE_EB	99	-	949	-	150
CE_EM	93	-	181	-	912
CM_CF	121	-	162	-	959
CM_EB	129	-	949	-	180
CM_EM	96	-	208	-	888
CF_EB	154	-	949	-	205
CF_EM	119	-	210	-	909
EB_EM	175	-	949	-	226
CE_CM_CF	94	126	162	964	968
CE_CM_EB	94	134	949	185	960
CE_CM_EM	88	107	208	899	981
CE_CF_EB	99	154	949	205	945
CE_CF_EM	93	125	210	915	968
CE_EB_EM	93	181	949	232	912
CM_CF_EB	121	162	949	213	959
CM_CF_EM	96	144	218	926	952
CM_EB_EM	96	208	949	259	888
CF_EB_EM	119	210	949	261	909
CE_CM_CF_EB	94	126	949	177	968
CE_CM_CF_EM	88	107	218	889	981
CE_CM_EB_EM	88	107	949	158	981
CE_CF_EB_EM	93	125	949	176	968
CM_CF_EB_EM	96	144	949	195	952
CE_CM_CF_EB_EM	88	107	949	158	981

## Sheet: precision
Combination	Union	Rosette	Intersect	Double	Unique
CE	0.959531	-	-	-	-
CM	0.934549	-	-	-	-
CF	0.969072	-	-	-	-
EB	0.836066	-	-	-	-
EM	0.980975	-	-	-	-
CE_CM	0.952681	-	0.996548	-	0.487805
CE_CF	0.959531	-	0.997642	-	0.604396
CE_EB	0.94942	-	1	-	0.946548
CE_EM	0.948745	-	0.993932	-	0.666667
CM_CF	0.988751	-	0.997619	-	0.836735
CM_EB	0.977553	-	1	-	0.97619
CM_EM	0.974138	-	0.997481	-	0.835821
CF_EB	0.986014	-	1	-	0.98513
CF_EM	0.982163	-	0.997475	-	0.866667
EB_EM	0.971731	-	0.962264	-	0.972362
CE_CM_CF	0.952681	0.996579	0.997619	0.972973	0.432432
CE_CM_EB	0.942768	0.996548	1	0.996333	0.434783
CE_CM_EM	0.942149	0.993326	0.997481	0.961905	0.275362
CE_CF_EB	0.94942	0.997642	1	0.997491	0.544554
CE_CF_EM	0.948745	0.994318	0.997475	0.965909	0.421053
CE_EB_EM	0.940871	0.991525	1	0.990968	0.637681
CM_CF_EB	0.977753	0.997619	1	0.997465	0.694915
CM_CF_EM	0.974138	0.997669	0.997449	1	0.685714
CM_EB_EM	0.965812	0.994975	1	0.994631	0.8
CF_EB_EM	0.973481	0.994962	1	0.994616	0.81982
CE_CM_CF_EB	0.942768	0.996579	1	0.996368	0.380952
CE_CM_CF_EM	0.942149	0.993326	0.997449	0.965217	0.275362
CE_CM_EB_EM	0.934426	0.991121	1	0.990588	0.253333
CE_CF_EB_EM	0.940871	0.992063	1	0.991576	0.390244
CM_CF_EB_EM	0.965812	0.995349	1	0.995056	0.631579
CE_CM_CF_EB_EM	0.934426	0.991121	1	0.990588	0.253333

## Sheet: recall
Combination	Union	Rosette	Intersect	Double	Unique
CE	0.901	-	-	-	-
CM	0.871	-	-	-	-
CF	0.846	-	-	-	-
EB	0.051	-	-	-	-
EM	0.825	-	-	-	-
CE_CM	0.906	-	0.866	-	0.04
CE_CF	0.901	-	0.846	-	0.055
CE_EB	0.901	-	0.051	-	0.85
CE_EM	0.907	-	0.819	-	0.088
CM_CF	0.879	-	0.838	-	0.041
CM_EB	0.871	-	0.051	-	0.82
CM_EM	0.904	-	0.792	-	0.112
CF_EB	0.846	-	0.051	-	0.795
CF_EM	0.881	-	0.79	-	0.091
EB_EM	0.825	-	0.051	-	0.774
CE_CM_CF	0.906	0.874	0.838	0.036	0.032
CE_CM_EB	0.906	0.866	0.051	0.815	0.04
CE_CM_EM	0.912	0.893	0.792	0.101	0.019
CE_CF_EB	0.901	0.846	0.051	0.795	0.055
CE_CF_EM	0.907	0.875	0.79	0.085	0.032
CE_EB_EM	0.907	0.819	0.051	0.768	0.088
CM_CF_EB	0.879	0.838	0.051	0.787	0.041
CM_CF_EM	0.904	0.856	0.782	0.074	0.048
CM_EB_EM	0.904	0.792	0.051	0.741	0.112
CF_EB_EM	0.881	0.79	0.051	0.739	0.091
CE_CM_CF_EB	0.906	0.874	0.051	0.823	0.032
CE_CM_CF_EM	0.912	0.893	0.782	0.111	0.019
CE_CM_EB_EM	0.912	0.893	0.051	0.842	0.019
CE_CF_EB_EM	0.907	0.875	0.051	0.824	0.032
CM_CF_EB_EM	0.904	0.856	0.051	0.805	0.048
CE_CM_CF_EB_EM	0.912	0.893	0.051	0.842	0.019

## Sheet: f-score
Combination	Union	Rosette	Intersect	Double	Unique
CE	0.929345	-	-	-	-
CM	0.901656	-	-	-	-
CF	0.903364	-	-	-	-
EB	0.0961357	-	-	-	-
EM	0.896252	-	-	-	-
CE_CM	0.928754	-	0.926699	-	0.0739372
CE_CF	0.929345	-	0.915584	-	0.100825
CE_EB	0.924577	-	0.0970504	-	0.89568
CE_EM	0.927403	-	0.898026	-	0.155477
CM_CF	0.930651	-	0.91087	-	0.0781697
CM_EB	0.921206	-	0.0970504	-	0.891304
CM_EM	0.937759	-	0.882943	-	0.197531
CF_EB	0.910657	-	0.0970504	-	0.879911
CF_EM	0.928835	-	0.881696	-	0.164706
EB_EM	0.892374	-	0.0968661	-	0.861915
CE_CM_CF	0.928754	0.931273	0.91087	0.0694311	0.0595903
CE_CM_EB	0.924018	0.926699	0.0970504	0.89659	0.0732601
CE_CM_EM	0.926829	0.940495	0.882943	0.182805	0.0355472
CE_CF_EB	0.924577	0.915584	0.0970504	0.884808	0.0999092
CE_CF_EM	0.927403	0.930851	0.881696	0.15625	0.0594796
CE_EB_EM	0.923625	0.897043	0.0970504	0.865352	0.154657
CM_CF_EB	0.92575	0.91087	0.0970504	0.879821	0.0774315
CM_CF_EM	0.937759	0.921421	0.876682	0.137803	0.0897196
CM_EB_EM	0.933884	0.88196	0.0970504	0.849284	0.196491
CF_EB_EM	0.924934	0.880713	0.0970504	0.847963	0.163816
CE_CM_CF_EB	0.924018	0.931273	0.0970504	0.901424	0.0590406
CE_CM_CF_EM	0.926829	0.940495	0.876682	0.199103	0.0355472
CE_CM_EB_EM	0.923077	0.939506	0.0970504	0.91027	0.0353488
CE_CF_EB_EM	0.923625	0.929862	0.0970504	0.900055	0.0591497
CM_CF_EB_EM	0.933884	0.92043	0.0970504	0.889994	0.0892193
CE_CM_CF_EB_EM	0.923077	0.939506	0.0970504	0.91027	0.0353488
